# Supplementary material for: 4-Nitro-2-phenoxy­aniline
Source: Acta Crystallogr Sect E Struct Rep Online. 2010 May 8;66(Pt 6):o1255. doi: 10.1107/S1600536810012237 (PMC2979503; doi:10.1107/S1600536810012237)
Supplement: Supplementary file 1 [file e-66-o1255-sup1.cif]

##############################################################################
###                                                                        ###
###        Electronic paper (Acta Crystallographica Section E)             ###
###                                                                        ###
##############################################################################
#                                                                            #
# This CIF contains the data in a paper accepted for publication in Acta     #
# Crystallographica Section E. It conforms to the requirements of Notes      #
# for Authors for Section E, and has been peer reviewed under the auspices   #
# of the IUCr Commission on Journals.                                        #
#                                                                            #
# Full details of the Crystallographic Information File format               #
# are given in the paper "The Crystallographic Information File (CIF):       #
# a New Standard Archive File for Crystallography" by S. R. Hall, F. H.      #
# Allen and I. D. Brown [Acta Cryst. (1991), A47, 655-685].                  #
#                                                                            #
# The current version of the core CIF dictionary is obtainable from          #
# ftp://ftp.iucr.org/pub/cif_core.dic. The current version number is 2.4.    #
#                                                                            #
# Software is freely available for graphical display of the structure(s) in  #
# this CIF.  For information consult the CIF home page http://www.iucr.org/  #
# cif/home.html                                                              #
#                                                                            #
# This file may be used for bona fide research purposes within the           #
# scientific community so long as proper attribution is given to the journal # 
# article from which it was obtained.                                        #
#                                                                            #
##############################################################################
                                             
data_I
_audit_creation_method     SHELXL-97
_chemical_name_systematic
;
4-Nitro-2-phenoxyaniline
;
_chemical_name_common     ?
_chemical_formula_moiety     'C12 H10 N2 O3'
_chemical_formula_sum     'C12 H10 N2 O3'
_chemical_formula_iupac     'C12 H10 N2 O3'
_chemical_formula_weight     230.22
_chemical_melting_point     ?
_symmetry_cell_setting     monoclinic
_symmetry_space_group_name_H-M     'P 21/c'
_symmetry_space_group_name_Hall     '-P 2ybc'
loop_
    _symmetry_equiv_pos_as_xyz
    'x, y, z'
    '-x, y+1/2, -z+1/2'
    '-x, -y, -z'
    'x, -y-1/2, z-1/2'
_cell_length_a     10.4100(12)
_cell_length_b     15.6570(18)
_cell_length_c     6.9600(17)
_cell_angle_alpha     90.00
_cell_angle_beta     103.406(4)
_cell_angle_gamma     90.00
_cell_volume     1103.5(3)
_cell_formula_units_Z     4
_cell_measurement_reflns_used     14613
_cell_measurement_theta_min     2.40
_cell_measurement_theta_max     32.49
_cell_measurement_temperature     293(2)
_exptl_crystal_description     'block'
_exptl_crystal_colour     'colorless'
_exptl_crystal_size_max     .32
_exptl_crystal_size_mid     .3
_exptl_crystal_size_min     .25
_exptl_crystal_density_diffrn     1.386
_exptl_crystal_density_meas     ?
_exptl_crystal_density_method     'not measured'
_exptl_crystal_F_000     480
_exptl_absorpt_coefficient_mu     0.102
_exptl_absorpt_correction_type     none
_exptl_absorpt_process_details     none
_exptl_absorpt_correction_T_min     ?
_exptl_absorpt_correction_T_max     ?
_exptl_special_details
;
;
_diffrn_ambient_temperature     293(2)
_diffrn_radiation_type     MoK\a
_diffrn_radiation_wavelength     0.71073
_diffrn_radiation_source     'fine-focus sealed tube'
_diffrn_radiation_monochromator     graphite
_diffrn_measurement_device_type     'MacScience DIPLabo 32001'
_diffrn_measurement_method     '\w scan'
_diffrn_detector_area_resol_mean     10.0
_diffrn_reflns_number     3336
_diffrn_reflns_av_R_equivalents     0.0329
_diffrn_reflns_av_sigmaI/netI     0.0348
_diffrn_reflns_theta_min     2.40
_diffrn_reflns_theta_max     25.01
_diffrn_reflns_theta_full     25.01
_diffrn_measured_fraction_theta_max     0.970
_diffrn_measured_fraction_theta_full     0.970
_diffrn_reflns_limit_h_min     -12
_diffrn_reflns_limit_h_max     12
_diffrn_reflns_limit_k_min     -18
_diffrn_reflns_limit_k_max     18
_diffrn_reflns_limit_l_min     -8
_diffrn_reflns_limit_l_max     8
_diffrn_standards_number     0
_diffrn_standards_interval_count     ?
_diffrn_standards_interval_time     ?
_diffrn_standards_decay_%     ?
_refine_special_details
;
Refinement of <i>F</i>^2^ against ALL reflections. The weighted <i>R</i>-factor
wR and goodness of fit <i>S</i> are based on <i>F</i>^2^, conventional
<i>R</i>-factors <i>R</i> are based on <i>F</i>, with <i>F</i> set to zero for
negative <i>F</i>^2^. The threshold expression of <i>F</i>^2^ >
\s(<i>F</i>^2^) is used only for calculating <i>R</i>-factors(gt) etc. and is
not relevant to the choice of reflections for refinement. <i>R</i>-factors
based on <i>F</i>^2^ are statistically about twice as large as those based on
<i>F</i>, and <i>R</i>- factors based on ALL data will be even larger.
;
_reflns_number_total     1889
_reflns_number_gt     1498
_reflns_threshold_expression     >2sigma(I)
_refine_ls_structure_factor_coef     Fsqd
_refine_ls_matrix_type     full
_refine_ls_R_factor_all     0.0662
_refine_ls_R_factor_gt     0.0532
_refine_ls_wR_factor_gt     0.1445
_refine_ls_wR_factor_ref     0.1665
_refine_ls_goodness_of_fit_ref     1.090
_refine_ls_restrained_S_all     1.090
_refine_ls_number_reflns     1889
_refine_ls_number_parameters     154
_refine_ls_number_restraints     0
_refine_ls_hydrogen_treatment     'constr'
_refine_ls_weighting_scheme     calc
_refine_ls_weighting_details
         'calc w=1/[\s^2^(Fo^2^)+(0.0811P)^2^+0.2121P] where P=(Fo^2^+2Fc^2^)/3'
_atom_sites_solution_hydrogens     geom
_atom_sites_solution_primary     direct
_atom_sites_solution_secondary     difmap
_refine_ls_shift/su_max     0.000
_refine_ls_shift/su_mean     0.000
_refine_diff_density_max     0.132
_refine_diff_density_min     -0.149
_refine_ls_extinction_method     none
_refine_ls_extinction_coef     ?
loop_
    _atom_type_symbol
    _atom_type_description
    _atom_type_scat_dispersion_real
    _atom_type_scat_dispersion_imag
    _atom_type_scat_source
    'C' 'C' 0.0033 0.0016
                         'International Tables Vol C Tables 4.2.6.8 and 6.1.1.4'
    'H' 'H' 0.0000 0.0000
                         'International Tables Vol C Tables 4.2.6.8 and 6.1.1.4'
    'O' 'O' 0.0106 0.0060
                         'International Tables Vol C Tables 4.2.6.8 and 6.1.1.4'
    'N' 'N' 0.0061 0.0033
                         'International Tables Vol C Tables 4.2.6.8 and 6.1.1.4'
_computing_data_collection     'XPRESS (MacScience, 2002)'
_computing_cell_refinement     'SCALEPACK (Otwinowski & Minor, 1997)'
_computing_data_reduction     'DENZO (Otwinowski & Minor, 1997) and SCALEPACK'
_computing_structure_solution     'SHELXS7 (Sheldrick, 2008)'
_computing_structure_refinement     'SHELXL-97 (Sheldrick, 2008)'
_computing_molecular_graphics
                               'PLATON (Spek, 2009) and ORTEPII (Johnson, 1976)'
_computing_publication_material     'SHELXL97 (Sheldrick, 2008)'
loop_
    _atom_site_type_symbol
    _atom_site_label
    _atom_site_fract_x
    _atom_site_fract_y
    _atom_site_fract_z
    _atom_site_U_iso_or_equiv
    _atom_site_adp_type
    _atom_site_calc_flag
    _atom_site_refinement_flags
    _atom_site_occupancy
    _atom_site_disorder_assembly
    _atom_site_disorder_group
    C C1 0.4153(2) 0.11783(12) 0.1849(3) 0.0575(5) Uani d . 1 . .
    C C2 0.4872(2) 0.04830(14) 0.2715(3) 0.0624(5) Uani d . 1 . .
    H H2 0.5641 0.0561 0.3692 0.075 Uiso calc R 1 . .
    C C3 0.4446(2) -0.03248(13) 0.2129(3) 0.0618(5) Uani d . 1 . .
    H H3 0.4920 -0.0794 0.2737 0.074 Uiso calc R 1 . .
    C C4 0.3320(2) -0.04544(12) 0.0647(3) 0.0578(5) Uani d . 1 . .
    C C5 0.2615(2) 0.02705(13) -0.0233(3) 0.0637(6) Uani d . 1 . .
    C C6 0.3010(2) 0.10777(13) 0.0368(3) 0.0643(6) Uani d . 1 . .
    H H6 0.2527 0.1550 -0.0200 0.077 Uiso calc R 1 . .
    N N7 0.46086(19) 0.20258(12) 0.2446(3) 0.0696(5) Uani d . 1 . .
    O O8 0.39280(19) 0.26405(10) 0.1748(3) 0.0929(6) Uani d . 1 . .
    O O9 0.56703(18) 0.21113(11) 0.3643(3) 0.0956(6) Uani d . 1 . .
    N N10 0.28775(19) -0.12433(11) 0.0016(3) 0.0742(6) Uani d . 1 . .
    H H10A 0.3300 -0.1689 0.0542 0.089 Uiso calc R 1 . .
    H H10B 0.2174 -0.1298 -0.0909 0.089 Uiso calc R 1 . .
    O O11 0.15146(19) 0.00647(10) -0.1675(3) 0.0991(7) Uani d . 1 . .
    C C12 0.0845(2) 0.06917(13) -0.2929(3) 0.0710(6) Uani d . 1 . .
    C C13 -0.0425(2) 0.08508(17) -0.2880(4) 0.0802(7) Uani d . 1 . .
    H H13 -0.0804 0.0568 -0.1974 0.096 Uiso calc R 1 . .
    C C14 -0.1149(3) 0.1424(2) -0.4153(5) 0.0973(9) Uani d . 1 . .
    H H14 -0.2022 0.1528 -0.4110 0.117 Uiso calc R 1 . .
    C C15 -0.0624(4) 0.18388(18) -0.5465(5) 0.1026(10) Uani d . 1 . .
    H H15 -0.1127 0.2234 -0.6318 0.123 Uiso calc R 1 . .
    C C16 0.0659(4) 0.16812(19) -0.5551(4) 0.1079(11) Uani d . 1 . .
    H H16 0.1024 0.1967 -0.6469 0.129 Uiso calc R 1 . .
    C C17 0.1418(3) 0.10918(18) -0.4262(5) 0.0934(8) Uani d . 1 . .
    H H17 0.2287 0.0976 -0.4309 0.112 Uiso calc R 1 . .
loop_
    _atom_site_aniso_label
    _atom_site_aniso_U_11
    _atom_site_aniso_U_22
    _atom_site_aniso_U_33
    _atom_site_aniso_U_12
    _atom_site_aniso_U_13
    _atom_site_aniso_U_23
    C1 0.0635(11) 0.0525(10) 0.0538(11) 0.0002(9) 0.0079(9) -0.0054(8)
    C2 0.0669(12) 0.0677(13) 0.0474(10) 0.0017(10) 0.0026(9) 0.0018(9)
    C3 0.0713(13) 0.0586(11) 0.0523(11) 0.0093(9) 0.0079(9) 0.0073(9)
    C4 0.0647(12) 0.0528(11) 0.0553(11) 0.0008(9) 0.0125(9) 0.0022(8)
    C5 0.0613(12) 0.0559(11) 0.0657(12) -0.0024(9) -0.0018(10) 0.0025(9)
    C6 0.0619(12) 0.0545(11) 0.0690(13) 0.0044(9) -0.0003(10) 0.0015(9)
    N7 0.0731(11) 0.0609(11) 0.0687(11) 0.0001(9) 0.0042(9) -0.0105(9)
    O8 0.0977(12) 0.0569(9) 0.1100(14) 0.0061(9) -0.0044(10) -0.0108(9)
    O9 0.0884(12) 0.0789(11) 0.0993(13) -0.0071(9) -0.0195(10) -0.0197(10)
    N10 0.0811(12) 0.0523(10) 0.0814(13) -0.0015(8) 0.0031(10) 0.0031(9)
    O11 0.0898(12) 0.0568(9) 0.1187(15) -0.0097(8) -0.0408(11) 0.0116(9)
    C12 0.0720(14) 0.0539(11) 0.0716(14) -0.0052(10) -0.0151(11) -0.0015(10)
    C13 0.0787(15) 0.0843(16) 0.0693(14) 0.0030(13) 0.0001(11) -0.0023(12)
    C14 0.0888(18) 0.0959(19) 0.0906(19) 0.0195(15) -0.0131(15) -0.0042(16)
    C15 0.119(2) 0.0790(17) 0.0801(18) 0.0069(17) -0.0377(17) -0.0022(15)
    C16 0.148(3) 0.088(2) 0.0770(18) -0.031(2) 0.0041(19) 0.0114(15)
    C17 0.0778(16) 0.0823(17) 0.113(2) -0.0124(13) 0.0075(15) -0.0026(16)
_geom_special_details
;
All esds (except the esd in the dihedral angle between two l.s. planes) are
estimated using the full covariance matrix. The cell esds are taken into
account individually in the estimation of esds in distances, angles and
torsion angles; correlations between esds in cell parameters are only used
when they are defined by crystal symmetry. An approximate (isotropic)
treatment of cell esds is used for estimating esds involving l.s. planes.
;
loop_
    _geom_bond_atom_site_label_1
    _geom_bond_atom_site_label_2
    _geom_bond_site_symmetry_2
    _geom_bond_distance
    _geom_bond_publ_flag
    C1 C2 . 1.378(3) ?
    C1 C6 . 1.390(3) ?
    C1 N7 . 1.438(3) ?
    C2 C3 . 1.371(3) ?
    C2 H2 . 0.9300 ?
    C3 C4 . 1.385(3) ?
    C3 H3 . 0.9300 ?
    C4 N10 . 1.355(3) ?
    C4 C5 . 1.412(3) ?
    C5 C6 . 1.365(3) ?
    C5 O11 . 1.375(3) ?
    C6 H6 . 0.9300 ?
    N7 O8 . 1.227(2) ?
    N7 O9 . 1.227(2) ?
    N10 H10A . 0.8600 ?
    N10 H10B . 0.8600 ?
    O11 C12 . 1.389(3) ?
    C12 C13 . 1.353(4) ?
    C12 C17 . 1.367(4) ?
    C13 C14 . 1.359(4) ?
    C13 H13 . 0.9300 ?
    C14 C15 . 1.337(5) ?
    C14 H14 . 0.9300 ?
    C15 C16 . 1.374(5) ?
    C15 H15 . 0.9300 ?
    C16 C17 . 1.397(4) ?
    C16 H16 . 0.9300 ?
    C17 H17 . 0.9300 ?
loop_
    _geom_angle_atom_site_label_1
    _geom_angle_atom_site_label_2
    _geom_angle_atom_site_label_3
    _geom_angle_site_symmetry_1
    _geom_angle_site_symmetry_3
    _geom_angle
    _geom_angle_publ_flag
    C2 C1 C6 . . 121.29(18) ?
    C2 C1 N7 . . 119.55(18) ?
    C6 C1 N7 . . 119.14(18) ?
    C3 C2 C1 . . 119.54(19) ?
    C3 C2 H2 . . 120.2 ?
    C1 C2 H2 . . 120.2 ?
    C2 C3 C4 . . 121.10(18) ?
    C2 C3 H3 . . 119.4 ?
    C4 C3 H3 . . 119.4 ?
    N10 C4 C3 . . 122.70(19) ?
    N10 C4 C5 . . 119.24(19) ?
    C3 C4 C5 . . 118.06(18) ?
    C6 C5 O11 . . 125.60(19) ?
    C6 C5 C4 . . 121.45(19) ?
    O11 C5 C4 . . 112.93(18) ?
    C5 C6 C1 . . 118.53(19) ?
    C5 C6 H6 . . 120.7 ?
    C1 C6 H6 . . 120.7 ?
    O8 N7 O9 . . 121.99(19) ?
    O8 N7 C1 . . 119.21(17) ?
    O9 N7 C1 . . 118.80(18) ?
    C4 N10 H10A . . 120.0 ?
    C4 N10 H10B . . 120.0 ?
    H10A N10 H10B . . 120.0 ?
    C5 O11 C12 . . 120.32(16) ?
    C13 C12 C17 . . 121.1(2) ?
    C13 C12 O11 . . 117.8(2) ?
    C17 C12 O11 . . 121.0(2) ?
    C12 C13 C14 . . 120.2(3) ?
    C12 C13 H13 . . 119.9 ?
    C14 C13 H13 . . 119.9 ?
    C15 C14 C13 . . 120.9(3) ?
    C15 C14 H14 . . 119.6 ?
    C13 C14 H14 . . 119.6 ?
    C14 C15 C16 . . 119.9(3) ?
    C14 C15 H15 . . 120.1 ?
    C16 C15 H15 . . 120.1 ?
    C15 C16 C17 . . 120.1(3) ?
    C15 C16 H16 . . 119.9 ?
    C17 C16 H16 . . 119.9 ?
    C12 C17 C16 . . 117.9(3) ?
    C12 C17 H17 . . 121.1 ?
    C16 C17 H17 . . 121.1 ?
loop_
    _geom_hbond_atom_site_label_D
    _geom_hbond_atom_site_label_H
    _geom_hbond_atom_site_label_A
    _geom_hbond_site_symmetry_A
    _geom_hbond_distance_DH
    _geom_hbond_distance_HA
    _geom_hbond_distance_DA
    _geom_hbond_angle_DHA
    _geom_hbond_publ_flag
    N10 H10A O9 2_645 0.8600 2.1700 3.023(3) 170.00 yes
data_global
_journal_date_recd_electronic     2010-03-11
_journal_date_accepted     2010-03-31
_journal_name_full     'Acta Crystallographica, Section E'
_journal_year     2010
_journal_volume     66
_journal_issue      6
_journal_page_first     o1255
_journal_page_last     o1255
_journal_paper_category     QO
_journal_coeditor_code     FJ2288
_publ_contact_author_name     'Dr. M. A. Sridhar'
_publ_contact_author_address
;Department of Studies in Physics
Mansagangotri
University of Mysore
Mysore 570 006
INDIA
;
_publ_contact_author_email     mas@physics.uni-mysore.ac.in
_publ_contact_author_fax     '+91 821 2419333'
_publ_contact_author_phone     '+91 821 2419333'
_publ_section_title
;
4-Nitro-2-phenoxyaniline
;
loop_
    _publ_author_name
    _publ_author_address
    'Manjunath, H. R.'
;
Department of Studies in Physics
Manasagangotri
University of Mysore
Mysore 570 006
India
;
    'Shreenivasa, M. T.'
;
Department of P. G. Studies and Research in Industrial Chemistry
Kuvempu University, Jnana Sahyadri
Shankaraghatta, Karnataka
India
;
    'Mahendra, M.'
;
Department of Studies in Physics
Manasagangotri
University of Mysore
Mysore 570 006
India
;
    'Mohan Kumar, T. M.'
;
Chemistry Department
Amrita School of Engineering, Amrita Vishwa Vidyapeetham
Bangalore 560 035
India
;
    'Kumara Swamy, B. E.'
;
Department of P. G. Studies and Research in Industrial Chemistry
Kuvempu University, Jnana Sahyadri
Shankaraghatta, Karnataka
India
;
    'Sridhar, M. A.'
;
Department of Studies in Physics
Manasagangotri
University of Mysore
Mysore 570 006
India
;
