# Supplementary material for: 4-Nitro-2-phenoxy­aniline
Source: Acta Crystallogr Sect E Struct Rep Online. 2010 May 8;66(Pt 6):o1255. doi: 10.1107/S1600536810012237 (PMC2979503; doi:10.1107/S1600536810012237)
Supplement: Supplementary file 2 [file e-66-o1255-Isup2.hkl]

# 
# h,k,l, Fc-squared, Fo-squared, sigma(Fo-squared) and status flag 
# 
data_I 
_shelx_title ' aniline' 
_shelx_refln_list_code          4 
_shelx_F_calc_maximum       70.64 
_exptl_crystal_F_000       480.00 
_reflns_d_resolution_high  0.8406 
 
loop_ 
 _symmetry_equiv_pos_as_xyz 
 'x, y, z' 
 '-x, y+1/2, -z+1/2' 
 '-x, -y, -z' 
 'x, -y-1/2, z-1/2' 
 
_cell_length_a    10.4100 
_cell_length_b    15.6570 
_cell_length_c     6.9600 
_cell_angle_alpha  90.000 
_cell_angle_beta  103.406 
_cell_angle_gamma  90.000 
 
_shelx_F_squared_multiplier     1.000 
 
loop_ 
 _refln_index_h 
 _refln_index_k 
 _refln_index_l 
 _refln_F_squared_calc 
 _refln_F_squared_meas 
 _refln_F_squared_sigma 
 _refln_observed_status 
   3   0   0      395.76      342.66      7.30 o 
   4   0   0      321.12      313.57      7.33 o 
   5   0   0      985.32      942.05     15.35 o 
   6   0   0      372.92      404.90      7.55 o 
   7   0   0      382.06      404.51      6.58 o 
   9   0   0        8.35        7.20      0.67 o 
  10   0   0        7.13        5.51      1.08 o 
  11   0   0        3.41        4.83      0.85 o 
  12   0   0        0.28       -1.04      1.04 o 
   1   1   0      111.39        0.02      0.07 o 
   2   1   0      487.20      376.40     11.96 o 
   3   1   0      223.65      206.50      3.62 o 
   4   1   0      307.10      286.82      4.39 o 
   5   1   0       35.21       39.19      1.11 o 
   6   1   0        3.41        1.74      0.32 o 
   7   1   0       28.31       31.99      0.77 o 
   8   1   0        0.37        0.61      0.37 o 
   9   1   0        1.99        1.56      0.51 o 
  10   1   0       13.12       14.23      1.56 o 
  11   1   0        2.89        3.49      0.46 o 
  12   1   0        7.75        8.66      2.23 o 
   1   2   0      662.21      618.22     10.52 o 
   2   2   0     1853.09     1841.14     49.94 o 
   3   2   0      279.79      284.00      4.29 o 
   4   2   0      201.83      189.63      3.03 o 
   5   2   0      619.45      678.24      9.29 o 
   6   2   0      383.15      389.04      5.90 o 
   7   2   0        2.85        3.71      0.43 o 
   8   2   0        9.65       12.12      1.23 o 
   9   2   0        4.03        2.53      0.71 o 
  10   2   0        9.26       10.24      1.62 o 
  11   2   0        0.53        1.69      0.57 o 
   1   3   0       34.46       41.01      2.70 o 
   2   3   0     1209.77     1217.42     26.21 o 
   3   3   0       10.14        7.18      0.31 o 
   4   3   0       62.40       76.21      4.29 o 
   5   3   0        2.70        3.39      0.59 o 
   6   3   0      154.90      168.39      4.49 o 
   7   3   0       42.56       47.50      1.39 o 
   8   3   0        2.91        2.93      0.36 o 
   9   3   0       20.55       21.60      1.13 o 
  10   3   0        0.52        0.69      0.82 o 
  11   3   0        2.79        0.93      0.64 o 
   0   4   0       22.64       24.10      0.57 o 
   1   4   0     3221.17     3300.71     71.29 o 
   2   4   0      660.61      614.51     46.26 o 
   3   4   0      694.81      683.17     20.27 o 
   4   4   0       28.81       26.33      0.62 o 
   5   4   0      462.31      466.92      8.82 o 
   6   4   0       12.39       15.25      0.57 o 
   7   4   0        8.19        6.79      0.43 o 
   8   4   0       13.23       14.14      0.59 o 
   9   4   0        1.53        1.31      0.38 o 
  10   4   0       38.48       34.81      2.36 o 
  11   4   0        9.89        9.91      2.41 o 
   1   5   0      465.10      426.03     11.22 o 
   2   5   0      323.60      308.38     13.73 o 
   3   5   0       95.91      117.32      2.24 o 
   4   5   0       45.54       50.48      0.82 o 
   5   5   0        3.93        2.36      0.24 o 
   6   5   0        3.07        3.01      0.43 o 
   7   5   0      202.95      239.62      4.77 o 
   9   5   0        5.74        8.04      2.70 o 
  10   5   0       50.28       43.23      2.06 o 
  11   5   0       13.10       11.82      1.10 o 
   0   6   0       11.38       17.98      0.47 o 
   1   6   0      737.57      723.32     27.60 o 
   2   6   0      124.05      130.09      4.10 o 
   3   6   0      446.98      464.93      7.57 o 
   4   6   0        6.15        7.54      1.19 o 
   5   6   0       36.23       31.59      1.89 o 
   6   6   0        5.46        5.53      0.49 o 
   7   6   0        6.87        9.61      3.17 o 
   8   6   0        1.98        3.24      0.53 o 
   9   6   0        4.50        5.80      0.55 o 
  11   6   0        4.15        4.02      1.35 o 
   1   7   0      290.18      271.72      4.15 o 
   2   7   0      919.90      972.11     22.19 o 
   3   7   0      736.89      738.87     20.13 o 
   4   7   0       69.81       65.64      3.50 o 
   5   7   0      160.11      183.54      4.56 o 
   6   7   0        7.27        9.28      0.43 o 
   7   7   0        0.23        1.14      0.56 o 
   8   7   0        2.98        4.70      0.54 o 
   9   7   0       54.07       62.66      1.67 o 
  11   7   0        2.19        2.90      1.28 o 
   0   8   0      105.44      118.97      3.57 o 
   1   8   0       17.69       23.53      0.70 o 
   3   8   0        3.41        3.27      0.84 o 
   4   8   0      280.96      316.64     11.13 o 
   5   8   0       62.13       58.28      5.60 o 
   6   8   0        2.17        0.44      0.77 o 
   8   8   0       26.69       25.57      1.22 o 
   9   8   0       14.62       15.46      2.80 o 
  10   8   0        4.90        4.36      1.68 o 
   1   9   0        0.02        0.37      0.17 o 
   2   9   0        3.57        2.71      0.24 o 
   3   9   0       14.08       12.38      0.34 o 
   4   9   0        3.89        5.92      0.44 o 
   5   9   0        5.49        4.56      0.73 o 
   6   9   0      151.02      148.05      2.94 o 
   7   9   0       40.49       34.37      1.69 o 
   9   9   0        3.84        3.49      0.51 o 
  10   9   0        0.02        0.74      0.38 o 
   0  10   0      101.33       95.87      3.49 o 
   1  10   0       28.20       26.71      0.76 o 
   2  10   0        0.40        0.15      0.24 o 
   3  10   0       84.30       84.59      2.53 o 
   4  10   0        4.74        8.15      0.93 o 
   5  10   0       17.84       18.48      0.79 o 
   6  10   0        2.80        2.44      0.54 o 
   7  10   0      117.51      125.88      2.63 o 
   8  10   0       19.97       25.88      4.65 o 
   9  10   0        4.77        5.55      0.47 o 
  10  10   0        5.69        6.21      0.78 o 
   1  11   0       24.12       25.18      1.87 o 
   2  11   0       16.50       16.88      0.45 o 
   3  11   0       52.42       55.24      1.11 o 
   4  11   0        7.93        7.86      0.81 o 
   5  11   0       14.22       19.05      0.59 o 
   6  11   0       27.18       22.35      2.70 o 
   7  11   0        1.05        2.04      0.42 o 
   8  11   0       10.50        8.30      0.80 o 
   9  11   0        8.29        8.31      0.62 o 
   0  12   0      256.25      262.83      6.71 o 
   1  12   0      823.14      845.19     16.78 o 
   3  12   0        0.79        0.74      0.52 o 
   4  12   0       58.02       55.66      2.20 o 
   6  12   0        0.79        0.96      0.27 o 
   7  12   0       44.29       37.70      2.08 o 
   8  12   0        3.65        2.90      0.91 o 
   9  12   0       14.19       11.13      1.11 o 
   1  13   0      190.24      190.38      5.18 o 
   2  13   0        9.31        7.97      0.79 o 
   3  13   0       23.50       23.88      1.25 o 
   4  13   0        6.98        3.87      0.67 o 
   5  13   0       21.11       16.95      0.56 o 
   6  13   0        9.70        8.58      0.69 o 
   7  13   0        5.73        3.10      0.42 o 
   0  14   0       31.57       30.80      0.85 o 
   1  14   0       43.33       44.07      1.23 o 
   2  14   0       17.17       17.11      1.03 o 
   3  14   0       65.13       62.66      2.13 o 
   4  14   0       11.22        9.68      0.39 o 
   5  14   0        0.37        1.38      0.41 o 
   6  14   0        0.23        0.04      0.15 o 
   7  14   0        2.15        0.70      0.52 o 
   1  15   0        4.88        3.44      0.29 o 
   2  15   0        8.29        6.77      0.60 o 
   3  15   0       39.24       35.68      1.21 o 
   4  15   0       27.49       19.42      1.96 o 
   5  15   0        4.03        2.89      0.51 o 
   6  15   0        0.16        0.13      0.33 o 
   7  15   0        0.00        1.33      0.52 o 
   0  16   0        9.43       10.95      0.64 o 
   1  16   0       10.90       10.04      0.78 o 
   2  16   0        0.89        1.69      0.41 o 
   3  16   0        0.02       -0.16      0.29 o 
   4  16   0       11.98        8.10      1.26 o 
   5  16   0        0.84        2.04      0.63 o 
   6  16   0        0.84        0.90      0.62 o 
   1  17   0        0.09        0.19      0.16 o 
   2  17   0        0.56       -0.09      0.32 o 
   3  17   0        8.41        6.59      0.52 o 
   4  17   0        2.79        2.74      0.76 o 
   1  18   0        0.10       -0.21      0.21 o 
   2  18   0        1.66        1.06      0.43 o 
 -12   1   1        1.26        0.47      1.57 o 
 -11   1   1        5.47        4.75      1.11 o 
 -10   1   1        6.22        3.92      0.60 o 
  -9   1   1        0.04        1.09      0.42 o 
  -7   1   1      424.08      449.85     18.42 o 
  -6   1   1        7.51        8.54      1.61 o 
  -5   1   1      206.94      195.91      3.98 o 
  -4   1   1      324.14      306.01      7.84 o 
   1   1   1     1987.13     1878.05     39.60 o 
   2   1   1      212.29      197.78      2.94 o 
   3   1   1      196.62      200.90      7.65 o 
   4   1   1      293.81      301.48      4.77 o 
   5   1   1     1053.93     1128.08     13.82 o 
   6   1   1       37.37       40.76      0.99 o 
   7   1   1        0.77        0.83      0.33 o 
   8   1   1        1.73        0.88      0.42 o 
   9   1   1        5.75        6.04      0.49 o 
  10   1   1        7.07        6.86      0.63 o 
  11   1   1        2.38        1.83      0.66 o 
 -12   2   1        0.20        0.72      0.97 o 
 -11   2   1        2.68        2.70      1.30 o 
 -10   2   1        1.03        1.13      0.51 o 
  -9   2   1        3.71        4.04      0.62 o 
  -8   2   1       10.46       10.35      0.73 o 
  -7   2   1       51.42       59.03      4.37 o 
  -6   2   1        5.59        5.51      0.68 o 
  -5   2   1       16.85       17.48      1.51 o 
  -4   2   1      500.49      457.22     14.60 o 
  -3   2   1      526.88      461.20     14.06 o 
  -2   2   1      381.26      393.37      9.73 o 
   0   2   1       24.30       19.27      0.42 o 
   1   2   1     4990.08     4892.49    159.45 o 
   2   2   1       95.04       65.73      2.99 o 
   3   2   1        6.61        5.79      0.40 o 
   4   2   1       39.36       33.48      0.69 o 
   5   2   1      285.50      319.62      6.20 o 
   6   2   1        2.43        2.52      0.33 o 
   7   2   1        1.42        2.13      0.40 o 
   8   2   1        0.96        0.88      0.64 o 
   9   2   1        7.10        6.50      0.87 o 
  10   2   1       13.08       13.93      1.38 o 
  11   2   1        0.01        0.46      0.60 o 
 -12   3   1        2.97        4.68      0.82 o 
 -11   3   1        0.12        0.46      0.79 o 
 -10   3   1       17.79       17.45      2.89 o 
  -9   3   1        2.54        2.16      0.60 o 
  -8   3   1        0.07        0.66      1.07 o 
  -7   3   1        0.24        0.07      0.31 o 
  -6   3   1        3.16        3.69      0.57 o 
  -5   3   1       37.53       37.34      1.40 o 
  -4   3   1      454.67      434.66      5.93 o 
  -3   3   1      370.39      329.83     28.51 o 
  -2   3   1      121.69      130.97      3.55 o 
  -1   3   1      623.02      606.15     15.13 o 
   1   3   1     3533.26     3404.29    103.82 o 
   3   3   1      191.76      200.80      3.14 o 
   4   3   1      356.52      344.88      4.66 o 
   5   3   1      132.27      148.28      2.07 o 
   6   3   1      120.71      115.02      1.75 o 
   7   3   1        2.40        2.42      0.63 o 
   8   3   1       21.13       20.50      0.87 o 
   9   3   1        6.39        7.14      0.87 o 
  10   3   1       38.59       38.06      1.07 o 
  11   3   1        0.00       -0.12      0.50 o 
 -11   4   1       15.05       14.98      1.09 o 
  -9   4   1       34.91       33.63      1.63 o 
  -8   4   1       20.02       24.87      0.96 o 
  -7   4   1        1.77        2.34      0.33 o 
  -6   4   1       55.10       56.01      1.55 o 
  -5   4   1        1.18        1.09      0.30 o 
  -4   4   1       10.97        9.91      0.75 o 
  -2   4   1     1010.38      944.57     60.63 o 
   0   4   1     4633.06     4185.73     79.30 o 
   1   4   1      589.68      582.90      9.98 o 
   2   4   1     1115.00      981.77     18.29 o 
   4   4   1       30.60       32.78      0.77 o 
   5   4   1       34.63       33.79      1.09 o 
   6   4   1      156.85      141.36      2.79 o 
   7   4   1       44.90       55.86      2.06 o 
   8   4   1      240.86      273.55      5.20 o 
   9   4   1        8.70       10.23      0.68 o 
  10   4   1       11.07       10.66      1.16 o 
  11   4   1        0.43        0.53      0.61 o 
 -11   5   1        0.97        1.19      1.26 o 
 -10   5   1       71.94       67.29      2.45 o 
  -9   5   1       15.28       15.41      0.95 o 
  -8   5   1       11.47       12.22      0.87 o 
  -7   5   1        5.46        7.78      0.56 o 
  -6   5   1        0.62       -0.25      0.44 o 
  -5   5   1       62.83       58.37      1.10 o 
  -4   5   1       21.43       24.48      1.64 o 
  -3   5   1     1617.91     1514.14     35.56 o 
  -2   5   1       75.38       70.11      4.41 o 
  -1   5   1        0.12        0.30      0.32 o 
   0   5   1      527.03      491.43     13.37 o 
   1   5   1     1812.97     1854.15     46.11 o 
   2   5   1      215.56      233.52      3.39 o 
   3   5   1      233.50      252.42      5.42 o 
   4   5   1      158.50      168.49      2.16 o 
   5   5   1        9.74       10.85      0.46 o 
   6   5   1      269.60      265.33     12.84 o 
   7   5   1       14.72       14.47      0.77 o 
   8   5   1      503.86      584.28      9.37 o 
   9   5   1        1.55        2.07      1.43 o 
  10   5   1        2.01        2.03      1.04 o 
  11   5   1        0.44        0.51      0.40 o 
 -11   6   1        1.62        0.13      0.35 o 
 -10   6   1        4.25        2.62      0.58 o 
  -9   6   1       15.76       18.58      3.45 o 
  -8   6   1        4.35        5.29      0.48 o 
  -7   6   1        2.64        2.46      0.29 o 
  -6   6   1      218.77      239.35     13.91 o 
  -5   6   1      552.36      543.81     13.72 o 
  -4   6   1      525.67      575.52     15.83 o 
  -3   6   1      186.91      160.47      3.29 o 
  -2   6   1       52.00       44.80      3.74 o 
  -1   6   1      309.05      257.71      8.03 o 
   0   6   1       12.97        7.15      0.57 o 
   1   6   1        8.77       12.20      0.33 o 
   2   6   1      920.30      924.93     15.18 o 
   3   6   1      947.19      992.24     19.95 o 
   4   6   1       95.93       88.15      2.44 o 
   5   6   1       14.79       11.63      0.59 o 
   6   6   1        7.01        6.54      0.86 o 
   7   6   1       29.90       29.80      0.85 o 
   8   6   1       71.90       66.58      1.39 o 
   9   6   1       10.06        9.11      0.99 o 
  10   6   1       15.73       14.65      0.97 o 
 -11   7   1        0.14        1.08      0.46 o 
 -10   7   1        0.59        0.22      0.37 o 
  -8   7   1        4.52        5.41      0.46 o 
  -7   7   1       22.39       25.68      1.00 o 
  -6   7   1        6.01        5.44      0.80 o 
  -5   7   1       64.93       72.66      1.71 o 
  -4   7   1       45.49       49.80      5.63 o 
  -2   7   1      267.29      267.85      7.87 o 
  -1   7   1      123.79      117.27      2.45 o 
   0   7   1      926.84      930.78     26.34 o 
   1   7   1      248.29      274.98      5.58 o 
   2   7   1      130.58      121.80      1.64 o 
   3   7   1      224.53      266.16     22.79 o 
   4   7   1       15.24       17.02      1.44 o 
   5   7   1        0.44        0.10      0.31 o 
   6   7   1       49.64       52.69      1.87 o 
   7   7   1      304.01      303.56     12.40 o 
   8   7   1        1.22        1.58      0.59 o 
   9   7   1       12.67       11.34      0.83 o 
  10   7   1        3.30        3.76      0.55 o 
 -11   8   1        2.34        1.02      0.60 o 
  -9   8   1      116.60      131.81     14.75 o 
  -8   8   1        4.49        5.85      0.88 o 
  -7   8   1        0.74        1.42      0.25 o 
  -6   8   1        8.20        7.80      0.93 o 
  -5   8   1        9.32        7.00      0.62 o 
  -4   8   1       41.54       48.23      1.80 o 
  -3   8   1      294.85      405.67     14.92 o 
  -2   8   1      305.57      306.45      7.41 o 
  -1   8   1      292.74      305.42      5.04 o 
   0   8   1      131.44      147.06      7.35 o 
   1   8   1      562.08      577.54     10.17 o 
   2   8   1      276.85      324.21      5.02 o 
   3   8   1        5.54        3.82      0.39 o 
   4   8   1        9.89        9.93      0.54 o 
   5   8   1        7.41        6.56      0.58 o 
   6   8   1       11.97       15.34      1.42 o 
   7   8   1      337.06      356.81     13.08 o 
   8   8   1       44.44       46.91      4.38 o 
   9   8   1        4.47        4.83      0.72 o 
  10   8   1        0.03        0.54      0.41 o 
 -10   9   1        9.46        8.08      0.97 o 
  -9   9   1       46.23       40.82      1.95 o 
  -8   9   1       15.72       15.02      0.71 o 
  -7   9   1        0.25        0.56      0.46 o 
  -6   9   1        5.00        4.64      0.87 o 
  -5   9   1        5.08        5.57      0.96 o 
  -4   9   1      225.95      248.46      4.18 o 
  -3   9   1        1.17        0.41      0.40 o 
  -1   9   1        0.58        0.42      0.16 o 
   0   9   1      136.74      153.60      3.34 o 
   1   9   1      566.39      543.59     21.70 o 
   2   9   1        4.95        3.08      0.46 o 
   3   9   1       75.68       87.39      8.93 o 
   4   9   1        5.04        5.27      0.42 o 
   5   9   1      271.78      302.28     14.29 o 
   6   9   1       22.58       19.17      0.73 o 
   7   9   1       11.06       12.51      1.56 o 
   8   9   1        0.59        2.07      0.63 o 
   9   9   1        0.21        0.19      0.36 o 
  10   9   1        8.52        8.74      1.09 o 
 -10  10   1        1.71        0.67      0.42 o 
  -9  10   1        0.62       -0.22      0.88 o 
  -8  10   1        7.79        6.72      0.70 o 
  -7  10   1        0.00        2.04      0.91 o 
  -6  10   1        4.50        3.88      0.60 o 
  -5  10   1       20.71       19.03      0.50 o 
  -4  10   1       45.55       45.18      3.14 o 
  -3  10   1        0.32        0.14      0.53 o 
  -2  10   1        6.98        7.59      0.71 o 
  -1  10   1        2.99        2.03      0.13 o 
   0  10   1        1.55        1.65      0.19 o 
   1  10   1       11.21       11.04      0.45 o 
   2  10   1       96.43      105.36      6.69 o 
   4  10   1        0.39        1.30      0.56 o 
   5  10   1        1.55        0.55      0.37 o 
   6  10   1       31.01       45.13      8.68 o 
   7  10   1       18.40       23.54      0.86 o 
   8  10   1        9.60       14.15      4.80 o 
   9  10   1        0.02       -0.63      0.63 o 
  -9  11   1        0.31        0.16      0.53 o 
  -8  11   1       18.98       24.77      3.36 o 
  -7  11   1        0.04        0.49      0.61 o 
  -6  11   1       29.91       37.18      2.22 o 
  -5  11   1       54.36       54.30      1.56 o 
  -4  11   1        5.40        4.93      0.54 o 
  -3  11   1       80.10       79.97      1.85 o 
  -2  11   1       28.23       25.07      1.78 o 
   0  11   1       47.34       53.96      1.15 o 
   1  11   1        1.50        0.79      0.17 o 
   2  11   1       96.82       86.54      2.92 o 
   3  11   1      110.17      121.92      4.02 o 
   4  11   1       76.28       92.79      2.04 o 
   5  11   1        3.81        4.38      0.36 o 
   6  11   1       25.29       17.82      0.95 o 
   7  11   1       21.43       19.71      1.51 o 
   8  11   1        2.34        3.21      0.51 o 
   9  11   1        0.89        1.07      0.46 o 
  -9  12   1        1.73        2.42      0.67 o 
  -7  12   1        1.24        1.13      0.55 o 
  -6  12   1       25.42       26.32      1.08 o 
  -5  12   1        3.26        5.46      0.64 o 
  -4  12   1      117.69      128.26      2.76 o 
  -3  12   1       66.84       78.56      3.07 o 
  -2  12   1       63.10       69.79      2.33 o 
  -1  12   1       79.21       70.12      7.74 o 
   0  12   1       34.87       31.81      0.83 o 
   1  12   1       67.92       68.71      2.30 o 
   2  12   1       13.18       12.96      1.20 o 
   3  12   1       23.88       27.44      1.91 o 
   4  12   1        0.97        0.37      0.22 o 
   5  12   1       15.72       13.04      0.49 o 
   6  12   1       25.29       27.73      0.86 o 
   7  12   1        6.68        8.08      0.68 o 
   8  12   1        0.52        0.94      0.85 o 
  -8  13   1        4.60        3.75      1.43 o 
  -7  13   1        3.96        3.04      0.56 o 
  -6  13   1       38.12       35.45      1.83 o 
  -5  13   1        4.67        7.05      0.89 o 
  -4  13   1       44.63       45.25      2.23 o 
  -3  13   1      366.98      384.84     13.69 o 
  -2  13   1      195.43      205.43     11.66 o 
  -1  13   1        5.54        5.40      0.71 o 
   1  13   1      293.88      292.81     10.46 o 
   2  13   1        4.90        3.69      0.40 o 
   3  13   1        1.37        0.69      0.25 o 
   4  13   1       90.43       78.54      5.58 o 
   5  13   1       28.29       24.60      0.99 o 
   6  13   1        0.51        0.95      0.45 o 
   7  13   1        0.05        0.21      0.32 o 
   8  13   1        1.83        0.46      0.28 o 
  -8  14   1        0.18        0.34      0.45 o 
  -7  14   1        3.95        2.52      0.84 o 
  -6  14   1       21.94       24.10      1.10 o 
  -5  14   1        3.26        1.58      0.74 o 
  -4  14   1       30.36       23.27      1.35 o 
  -3  14   1      122.18      130.45      4.62 o 
  -2  14   1       60.81       62.40      4.38 o 
  -1  14   1        7.10        6.52      0.74 o 
   0  14   1      192.91      257.56      6.33 o 
   1  14   1      190.55      181.37      8.49 o 
   2  14   1       54.99       42.88      1.73 o 
   3  14   1       14.08       11.66      0.89 o 
   4  14   1       13.96       10.00      0.38 o 
   5  14   1        8.80        7.28      0.50 o 
   6  14   1        8.11        6.28      0.43 o 
   7  14   1        0.61        0.09      0.21 o 
  -7  15   1        2.17        1.97      0.59 o 
  -6  15   1        3.20        3.15      0.66 o 
  -5  15   1        1.88        2.53      0.51 o 
  -4  15   1       16.73       16.09      1.20 o 
  -3  15   1        7.39        5.81      0.74 o 
  -2  15   1       10.64       11.72      0.89 o 
  -1  15   1        0.01        1.28      0.76 o 
   1  15   1       15.73       14.38      2.27 o 
   2  15   1       38.57       36.90      4.51 o 
   3  15   1        0.14        0.29      0.17 o 
   4  15   1        0.28        0.11      0.58 o 
   5  15   1        4.75        3.49      0.50 o 
   6  15   1        0.00        0.18      0.23 o 
  -6  16   1        0.00       -0.17      0.60 o 
  -5  16   1       15.74       16.01      1.39 o 
  -4  16   1        0.13        0.44      0.43 o 
  -3  16   1        2.42        1.64      0.53 o 
  -2  16   1        1.55        0.87      0.43 o 
  -1  16   1       80.69       97.51      2.56 o 
   0  16   1        1.10        0.49      0.19 o 
   1  16   1        2.06        1.39      0.25 o 
   3  16   1       17.79       26.18      1.13 o 
   4  16   1        4.41        3.55      0.36 o 
   5  16   1        1.77        1.32      0.35 o 
  -5  17   1        1.12        0.79      0.40 o 
  -4  17   1        0.07        0.13      0.36 o 
  -3  17   1        8.26       10.08      0.98 o 
  -2  17   1        8.74        7.97      0.73 o 
  -1  17   1       14.45       13.25      0.88 o 
   0  17   1        0.41        0.32      0.14 o 
   1  17   1        1.61        0.69      0.34 o 
   2  17   1        0.56        0.28      0.23 o 
   3  17   1       14.29       14.97      0.63 o 
   4  17   1        3.17        1.52      0.37 o 
  -3  18   1        1.24        1.91      0.95 o 
  -1  18   1        1.95        1.48      0.35 o 
   0  18   1       16.06       16.63      1.26 o 
   1  18   1        0.04        0.16      0.26 o 
 -12   0   2        0.40        0.00      0.23 o 
 -11   0   2        5.39        4.64      0.68 o 
 -10   0   2       19.50       20.13      0.99 o 
  -8   0   2        9.79       10.08      0.67 o 
  -7   0   2       49.30       47.96      1.33 o 
  -6   0   2        1.98        0.97      0.46 o 
  -5   0   2      277.85      292.64      4.77 o 
  -4   0   2      115.91      131.01      3.30 o 
   0   0   2      140.08      140.08      2.73 o 
   1   0   2      727.91      652.40     10.56 o 
   2   0   2      385.42      406.64      9.89 o 
   3   0   2      144.97      154.32      3.94 o 
   4   0   2      329.76      328.73      6.45 o 
   5   0   2     1088.56     1185.74     20.20 o 
   6   0   2        1.47        2.97      0.51 o 
   7   0   2       19.65       20.87      1.01 o 
   8   0   2        1.89        1.46      1.21 o 
   9   0   2       46.16       45.98      1.63 o 
  10   0   2        1.79        0.83      0.62 o 
 -12   1   2        0.53        0.53      0.81 o 
 -11   1   2        0.11        0.52      0.46 o 
 -10   1   2        0.36        0.81      0.35 o 
  -9   1   2       11.59       11.68      0.58 o 
  -8   1   2        3.94        5.11      0.63 o 
  -7   1   2        0.38        0.85      0.39 o 
  -6   1   2       31.42       32.64      1.62 o 
  -5   1   2      121.16      104.85      2.12 o 
  -4   1   2      592.84      587.60     11.21 o 
  -3   1   2      419.20      420.95      5.58 o 
  -2   1   2     1600.88     1577.83     17.71 o 
  -1   1   2      456.35      384.20      8.14 o 
   0   1   2       51.83       38.18      0.65 o 
   1   1   2      258.69      268.21      3.16 o 
   2   1   2       15.71       17.91      0.47 o 
   3   1   2      385.93      355.61      9.15 o 
   4   1   2       55.00       51.05      1.14 o 
   5   1   2        9.03        6.90      1.11 o 
   6   1   2       27.04       22.49      0.96 o 
   7   1   2        4.63        4.89      0.70 o 
   8   1   2       94.99      104.00      2.36 o 
   9   1   2        1.84        1.29      0.49 o 
  10   1   2       29.76       26.41      0.94 o 
 -12   2   2        0.20        0.77      0.40 o 
 -11   2   2        0.17        0.76      0.37 o 
 -10   2   2        0.06        1.61      0.84 o 
  -9   2   2        0.26        0.06      0.34 o 
  -8   2   2       18.37       19.95      0.96 o 
  -7   2   2       81.23       91.41      3.67 o 
  -6   2   2       10.06        9.04      0.49 o 
  -5   2   2       15.32       16.28      0.62 o 
  -4   2   2      484.78      509.19      8.68 o 
  -3   2   2        7.63        7.35      0.46 o 
  -2   2   2      840.05      804.67     40.26 o 
  -1   2   2     2937.44     2735.70     33.26 o 
   0   2   2      158.45      146.77     10.63 o 
   1   2   2      345.26      312.77      5.61 o 
   2   2   2     1425.82     1465.22     31.32 o 
   3   2   2     1220.89     1283.37     41.82 o 
   4   2   2      361.60      363.39     16.86 o 
   5   2   2       57.65       50.18      1.09 o 
   6   2   2        7.08        7.95      0.45 o 
   7   2   2       12.10       15.31      0.64 o 
   8   2   2      126.68      118.45      1.92 o 
   9   2   2       17.11       17.62      0.86 o 
  10   2   2        1.40        1.09      0.60 o 
 -12   3   2        0.14        0.95      0.79 o 
 -11   3   2        3.20        2.75      0.45 o 
 -10   3   2        0.11        0.11      0.32 o 
  -9   3   2       18.72       21.20      0.80 o 
  -8   3   2       57.51       68.01      1.38 o 
  -7   3   2        6.94        7.30      0.49 o 
  -6   3   2       65.08       70.16      4.62 o 
  -5   3   2      157.32      154.69     11.06 o 
  -4   3   2       29.64       33.57      2.23 o 
  -3   3   2      362.90      318.47     12.20 o 
  -2   3   2      140.54      128.63      6.49 o 
  -1   3   2      302.32      289.01      6.48 o 
   0   3   2      600.91      598.13     18.62 o 
   1   3   2      946.47      919.03     18.01 o 
   2   3   2       37.60       36.90      1.52 o 
   3   3   2       18.37       31.28      2.26 o 
   4   3   2       41.27       40.20      2.63 o 
   5   3   2       13.28       10.62      0.78 o 
   6   3   2       21.56       19.39      1.38 o 
   7   3   2       93.11       87.43      4.67 o 
   8   3   2        0.10        0.69      0.46 o 
   9   3   2       24.63       26.37      3.83 o 
  10   3   2        0.13        0.02      0.61 o 
 -12   4   2       16.71       17.26      0.91 o 
 -11   4   2        0.01       -0.18      0.43 o 
 -10   4   2        2.28        3.91      0.44 o 
  -9   4   2        0.21        0.12      0.20 o 
  -8   4   2       16.32       16.87      0.59 o 
  -7   4   2       81.48       77.47      2.17 o 
  -6   4   2        0.34        0.39      0.80 o 
  -5   4   2      544.66      598.92     39.73 o 
  -4   4   2       40.09       58.77      1.84 o 
  -3   4   2      896.76      778.87     18.52 o 
  -2   4   2      161.09      171.58      2.31 o 
  -1   4   2       84.03       62.62      4.88 o 
   1   4   2      241.95      250.55      4.12 o 
   2   4   2      634.38      629.42     19.34 o 
   3   4   2       24.54       21.81      0.61 o 
   4   4   2       26.59       22.21      0.74 o 
   5   4   2        1.09        1.14      0.33 o 
   6   4   2      128.35      118.55      2.94 o 
   7   4   2       34.27       30.32      4.12 o 
   8   4   2       57.21       53.61      1.25 o 
   9   4   2        2.91        2.05      0.66 o 
  10   4   2        5.47        6.21      0.54 o 
 -11   5   2        4.22        5.52      0.48 o 
 -10   5   2        0.08        0.35      0.38 o 
  -9   5   2       24.75       26.55      0.75 o 
  -8   5   2       32.73       32.57      2.99 o 
  -7   5   2       17.90       13.27      1.94 o 
  -6   5   2        1.31        2.15      0.55 o 
  -5   5   2       53.67       46.79      8.49 o 
  -4   5   2       30.62       35.71      3.49 o 
  -3   5   2      536.43      490.01     28.02 o 
  -2   5   2       49.68       50.46      1.16 o 
  -1   5   2       55.57       67.54      1.33 o 
   0   5   2      335.77      347.12     24.64 o 
   1   5   2      293.02      340.44      4.43 o 
   2   5   2       25.16       23.38      1.77 o 
   3   5   2        5.88        6.17      0.67 o 
   4   5   2        7.80        5.92      1.23 o 
   5   5   2      295.50      305.63      5.38 o 
   6   5   2       76.31       68.36      1.83 o 
   7   5   2       71.23       66.83      1.53 o 
   8   5   2       33.72       33.27      1.97 o 
   9   5   2       17.15       15.25      0.72 o 
  10   5   2        5.09        5.91      0.71 o 
 -11   6   2        0.00        1.09      0.48 o 
 -10   6   2        0.79        0.71      0.31 o 
  -9   6   2        4.47        4.77      0.45 o 
  -8   6   2        0.88        1.56      0.38 o 
  -7   6   2       11.33       14.42      1.69 o 
  -6   6   2       69.30       64.74      4.89 o 
  -5   6   2       45.33       50.49      5.50 o 
  -4   6   2       34.72       34.24      1.73 o 
  -3   6   2        2.80        1.41      0.48 o 
  -2   6   2      136.90      136.98      2.55 o 
  -1   6   2      217.87      231.63     19.86 o 
   0   6   2      800.76      703.80    132.86 o 
   1   6   2     1904.00     2056.51     30.77 o 
   2   6   2      787.05      873.98     28.96 o 
   3   6   2      665.51      718.02     10.45 o 
   4   6   2       25.69       26.88      1.41 o 
   5   6   2       88.93       95.84      1.56 o 
   6   6   2      343.16      354.00      4.41 o 
   7   6   2      158.30      163.53      3.32 o 
   8   6   2        8.73        9.99      0.61 o 
   9   6   2        7.50        7.69      0.87 o 
  10   6   2        0.05        0.47      0.47 o 
 -11   7   2       15.68       14.26      1.14 o 
 -10   7   2        2.91        2.69      0.43 o 
  -9   7   2        4.42        2.27      0.37 o 
  -8   7   2       13.76       15.04      0.69 o 
  -7   7   2       41.15       37.54      1.06 o 
  -6   7   2        0.10       -0.04      0.18 o 
  -5   7   2      109.58      149.34      4.47 o 
  -3   7   2        2.00        2.83      0.44 o 
  -2   7   2       45.81       43.81      1.59 o 
  -1   7   2       16.83       20.03      0.71 o 
   0   7   2     2655.77     2697.80     60.95 o 
   1   7   2      115.81      136.01      4.59 o 
   2   7   2      323.41      303.12      5.03 o 
   3   7   2       47.70       52.53      0.94 o 
   4   7   2        0.03        0.44      0.35 o 
   5   7   2       39.49       44.85      1.10 o 
   6   7   2       10.80       10.94      0.61 o 
   7   7   2      190.35      204.36      3.37 o 
   8   7   2       37.87       35.63      1.17 o 
   9   7   2        0.02        0.33      0.36 o 
  10   7   2        0.35        0.32      0.42 o 
 -11   8   2        7.66        7.35      0.90 o 
 -10   8   2        1.65        0.97      0.31 o 
  -9   8   2        2.76        3.27      0.42 o 
  -8   8   2       17.04       14.03      0.76 o 
  -7   8   2        0.42        0.11      0.27 o 
  -6   8   2       19.65       16.98      0.76 o 
  -5   8   2      234.93      260.03      6.36 o 
  -4   8   2      154.25      164.89      4.45 o 
  -3   8   2       29.20       32.69      1.57 o 
  -2   8   2      259.77      263.52      6.62 o 
  -1   8   2      105.39       97.91      2.02 o 
   0   8   2      155.92      163.16      4.42 o 
   1   8   2        2.39        1.96      0.27 o 
   2   8   2      157.22      177.86      5.43 o 
   3   8   2        6.26       10.21      0.53 o 
   4   8   2      217.21      220.13      5.42 o 
   5   8   2      368.24      388.01     51.59 o 
   6   8   2       10.71        9.94      1.23 o 
   7   8   2        9.44       11.39      0.60 o 
   8   8   2        1.93        1.31      0.39 o 
   9   8   2        0.30        0.92      0.88 o 
 -10   9   2       13.16       14.16      1.15 o 
  -9   9   2        2.32        5.21      1.14 o 
  -8   9   2       33.14       33.94      1.37 o 
  -7   9   2        2.76        2.06      0.24 o 
  -6   9   2        0.83        0.60      0.19 o 
  -5   9   2       22.62       26.71      1.12 o 
  -4   9   2        4.12        5.22      0.77 o 
  -3   9   2        7.03        8.33      0.62 o 
  -2   9   2        5.09        5.76      0.76 o 
  -1   9   2        5.02        4.05      0.46 o 
   0   9   2        4.90        3.23      0.24 o 
   1   9   2       62.59       69.65      1.32 o 
   2   9   2       53.61       57.88      1.06 o 
   3   9   2       12.49       12.10      1.93 o 
   4   9   2      116.58      126.52     14.72 o 
   5   9   2      237.51      280.47     21.55 o 
   6   9   2       73.63       85.93      3.92 o 
   7   9   2        0.32        1.30      0.77 o 
   8   9   2       15.49       16.40      2.28 o 
   9   9   2        1.24        2.10      0.41 o 
 -10  10   2        6.43        4.63      2.05 o 
  -9  10   2       13.64       12.89      0.49 o 
  -8  10   2        4.20        3.68      0.83 o 
  -7  10   2        3.42        3.38      0.96 o 
  -6  10   2       16.58       16.83      0.96 o 
  -5  10   2       10.32       10.85      0.78 o 
  -4  10   2        0.07       -0.81      0.95 o 
  -3  10   2        9.38       10.16      0.98 o 
  -2  10   2        2.73        2.90      0.74 o 
  -1  10   2       11.61       12.89      0.67 o 
   0  10   2        2.39        3.31      0.35 o 
   1  10   2        1.91        2.19      0.27 o 
   2  10   2        0.26        1.11      0.38 o 
   3  10   2        0.00        0.34      0.37 o 
   4  10   2       10.40       10.66      0.56 o 
   5  10   2       77.59       82.80      2.01 o 
   6  10   2        6.14        8.20      0.74 o 
   7  10   2        0.48        0.37      0.37 o 
   8  10   2        0.62        0.32      0.34 o 
   9  10   2        0.70        1.18      0.45 o 
  -9  11   2        0.24       -0.32      0.64 o 
  -8  11   2        0.05        0.23      0.15 o 
  -7  11   2       12.29       10.23      1.95 o 
  -6  11   2       12.42       17.20      0.94 o 
  -5  11   2        2.22        3.87      0.57 o 
  -4  11   2        5.64        6.74      0.80 o 
  -3  11   2       12.28       10.66      0.97 o 
  -2  11   2       21.70       23.18      1.44 o 
  -1  11   2       11.25        9.59      1.13 o 
   0  11   2       41.71       40.18      0.91 o 
   1  11   2       35.16       37.60      0.94 o 
   2  11   2        2.99        4.38      0.36 o 
   3  11   2        0.02        0.93      0.51 o 
   4  11   2       25.66       28.87      2.44 o 
   5  11   2        4.28        5.60      0.58 o 
   6  11   2        3.12        4.16      1.00 o 
   7  11   2        8.17        8.96      0.56 o 
   8  11   2        0.77        1.54      0.41 o 
  -9  12   2        6.39        6.40      1.17 o 
  -8  12   2        3.09        3.67      0.67 o 
  -7  12   2       16.81       19.44      1.02 o 
  -6  12   2        0.03        0.74      0.85 o 
  -5  12   2        2.22        2.51      0.58 o 
  -4  12   2       32.86       40.23      3.64 o 
  -2  12   2      302.36      333.68      5.53 o 
   0  12   2       16.43       14.61      1.13 o 
   1  12   2        2.87        3.03      0.32 o 
   2  12   2      135.04      136.24      2.25 o 
   3  12   2        4.82        4.14      0.51 o 
   4  12   2        1.34        1.32      0.32 o 
   5  12   2        9.97       10.63      0.54 o 
   6  12   2       21.68       22.69      3.51 o 
   7  12   2        2.50        1.80      0.41 o 
   8  12   2        1.13        2.16      0.43 o 
  -8  13   2        0.26        0.56      1.19 o 
  -7  13   2        5.72        3.07      0.74 o 
  -6  13   2       49.13       56.95      4.77 o 
  -5  13   2       15.45       19.79      1.45 o 
  -4  13   2        7.30        7.57      1.60 o 
  -3  13   2        7.94        5.02      0.90 o 
  -2  13   2        4.31        3.93      0.84 o 
  -1  13   2      256.39      280.57      8.54 o 
   0  13   2        0.09        0.21      0.28 o 
   1  13   2        2.92        0.97      0.33 o 
   2  13   2        1.41        0.19      0.28 o 
   3  13   2        3.74        3.12      0.46 o 
   4  13   2       17.17       19.36      1.14 o 
   5  13   2       56.31       68.11      1.75 o 
   6  13   2       17.30       13.96      0.83 o 
   7  13   2        6.06        4.66      0.56 o 
  -8  14   2        0.03        2.11      0.66 o 
  -7  14   2        0.25        0.05      0.72 o 
  -6  14   2        0.44        0.53      0.63 o 
  -5  14   2       83.89       93.04      6.82 o 
  -4  14   2        1.16        1.94      1.33 o 
  -3  14   2       14.27       13.10      2.74 o 
  -1  14   2      147.82      168.25      2.65 o 
   0  14   2       81.95       69.06      1.84 o 
   1  14   2        1.32        0.42      0.39 o 
   2  14   2       26.52       23.88      1.17 o 
   3  14   2        2.82        1.66      0.56 o 
   4  14   2        0.13        0.04      0.20 o 
   5  14   2        0.06        0.44      0.28 o 
   6  14   2        2.23        0.94      0.33 o 
  -7  15   2       10.97       10.60      1.41 o 
  -6  15   2        2.02        1.23      0.55 o 
  -5  15   2       23.69       28.09      1.63 o 
  -3  15   2        3.12        3.04      0.79 o 
  -2  15   2       26.48       31.66      1.68 o 
  -1  15   2        2.89        2.47      0.83 o 
   0  15   2        4.53        4.08      0.87 o 
   1  15   2       41.41       46.44      1.44 o 
   2  15   2       10.27        5.63      0.79 o 
   3  15   2       13.88       11.37      0.62 o 
   4  15   2        9.02        7.21      0.79 o 
   5  15   2        1.34        0.82      1.04 o 
  -6  16   2        5.57        6.28      1.01 o 
  -5  16   2        0.79        1.34      0.62 o 
  -4  16   2       21.25       25.40      3.20 o 
  -3  16   2        5.01        5.44      0.60 o 
  -2  16   2        4.11        5.00      3.50 o 
   0  16   2        0.87        0.30      0.15 o 
   1  16   2        0.93        0.65      0.25 o 
   2  16   2        1.20        0.65      0.22 o 
   3  16   2        0.80        1.55      0.34 o 
   4  16   2        1.54        1.50      0.56 o 
  -4  17   2        0.52       -0.21      0.49 o 
  -3  17   2        7.60        6.23      0.96 o 
  -2  17   2        7.35        6.24      0.71 o 
  -1  17   2        2.72        2.31      0.83 o 
   0  17   2        1.45        2.66      0.77 o 
   1  17   2       21.13       22.94      1.11 o 
   2  17   2        0.01        0.29      0.45 o 
   3  17   2        0.24        0.28      0.21 o 
  -1  18   2        1.24        1.30      0.67 o 
   0  18   2        0.75        1.58      0.88 o 
 -12   1   3        0.02        0.02      0.37 o 
 -11   1   3        0.33        0.81      1.00 o 
 -10   1   3        8.42        9.60      0.61 o 
  -9   1   3       78.18       88.08      2.36 o 
  -8   1   3        4.71        4.55      0.43 o 
  -7   1   3       26.29       27.71      1.02 o 
  -6   1   3        9.23       12.54      0.62 o 
  -5   1   3     1353.82     1295.26     37.99 o 
  -4   1   3     2135.34     2078.48     21.70 o 
  -3   1   3      180.79      171.48      7.16 o 
  -2   1   3      184.20      172.95      2.75 o 
  -1   1   3        7.26        4.67      0.45 o 
   0   1   3      250.44      237.87      3.14 o 
   1   1   3       45.10       47.18      1.04 o 
   2   1   3      263.54      293.98      3.71 o 
   3   1   3      878.88      935.95     11.91 o 
   4   1   3        1.12        3.27      0.43 o 
   5   1   3        0.14        0.13      0.31 o 
   6   1   3       35.05       34.39      3.45 o 
   7   1   3        1.42        0.17      0.47 o 
   8   1   3       15.68       16.11      0.80 o 
   9   1   3       13.10       11.10      0.70 o 
  10   1   3        3.21        3.06      0.60 o 
 -12   2   3        0.50        0.99      0.66 o 
 -11   2   3        0.21        0.31      0.36 o 
 -10   2   3       10.35       10.96      0.80 o 
  -9   2   3       12.31       11.08      1.72 o 
  -8   2   3        1.99        2.15      0.40 o 
  -7   2   3        3.18        1.83      0.80 o 
  -6   2   3       82.32       83.80      7.08 o 
  -5   2   3       29.91       31.94      1.18 o 
  -4   2   3        5.80        7.64      0.49 o 
  -3   2   3      762.30      789.54      9.42 o 
  -2   2   3        0.27        0.03      0.37 o 
  -1   2   3      721.33      696.57     21.54 o 
   0   2   3        6.53        4.30      0.31 o 
   1   2   3      103.16      107.63      1.52 o 
   2   2   3      352.49      406.97      6.10 o 
   3   2   3      162.47      140.11      2.74 o 
   4   2   3      140.17      146.63      2.22 o 
   5   2   3        1.01        0.98      0.68 o 
   6   2   3       58.97       56.19      1.41 o 
   7   2   3       17.04       19.17      0.97 o 
   8   2   3      164.81      151.52      2.39 o 
   9   2   3        6.74        5.22      0.62 o 
  10   2   3        6.00        7.04      1.55 o 
 -12   3   3        2.04        3.81      1.12 o 
 -11   3   3        3.47        2.46      0.39 o 
 -10   3   3        1.23        0.84      0.42 o 
  -9   3   3        0.32        1.45      0.81 o 
  -8   3   3        3.24        1.64      0.32 o 
  -7   3   3       14.04       14.59      1.41 o 
  -6   3   3        9.34       12.38      0.67 o 
  -5   3   3        7.23        8.52      0.48 o 
  -4   3   3        0.00        0.45      0.28 o 
  -3   3   3      101.18       97.86      1.57 o 
  -2   3   3        1.44        2.80      0.28 o 
  -1   3   3       67.11       60.35      1.65 o 
   0   3   3      130.68      126.87      2.48 o 
   1   3   3       71.05       65.36      1.55 o 
   2   3   3      261.37      266.83      7.77 o 
   3   3   3       11.01       17.93      0.67 o 
   4   3   3      138.30      138.51      2.50 o 
   5   3   3        6.50        7.23      0.53 o 
   6   3   3       91.31       93.82      1.81 o 
   7   3   3      196.13      192.24      2.74 o 
   8   3   3        5.77        5.46      1.01 o 
   9   3   3        0.06        0.46      0.54 o 
  10   3   3        0.03        0.70      1.40 o 
 -11   4   3        8.79        9.09      0.63 o 
 -10   4   3        1.48        0.85      0.35 o 
  -9   4   3        7.28        6.76      0.65 o 
  -8   4   3        0.53        0.63      0.29 o 
  -7   4   3       15.47       12.86      1.10 o 
  -6   4   3        5.69        5.84      0.67 o 
  -5   4   3       75.36       75.00      2.48 o 
  -4   4   3       35.98       35.37      1.07 o 
  -3   4   3       54.72       49.44      0.95 o 
  -2   4   3       99.49       91.34      1.81 o 
  -1   4   3       31.13       30.89      4.84 o 
   0   4   3       32.03       40.41      1.54 o 
   1   4   3       35.76       40.36      0.97 o 
   2   4   3        0.59        0.43      0.35 o 
   3   4   3        7.60        6.33      0.46 o 
   4   4   3       17.06       15.02      0.73 o 
   5   4   3       67.08       73.79      1.57 o 
   6   4   3      150.30      168.76      7.45 o 
   7   4   3        0.61        0.69      0.80 o 
   8   4   3       15.25       15.78      0.84 o 
   9   4   3        0.41        0.91      0.62 o 
 -11   5   3        2.29        2.42      0.44 o 
 -10   5   3        4.81        4.20      0.37 o 
  -9   5   3        5.72        4.38      0.63 o 
  -8   5   3       64.87       60.71      3.91 o 
  -7   5   3        3.08        3.36      0.46 o 
  -6   5   3        5.87        7.55      0.65 o 
  -5   5   3        8.39        9.52      0.38 o 
  -4   5   3        0.03        0.28      0.20 o 
  -3   5   3       72.76       70.69      2.56 o 
  -2   5   3      340.48      335.18      8.25 o 
  -1   5   3      964.42     1015.62     48.11 o 
   0   5   3      163.32      164.98      4.05 o 
   1   5   3      382.89      397.00      5.75 o 
   2   5   3       37.68       40.72      0.85 o 
   3   5   3       31.67       32.48      0.78 o 
   4   5   3       26.04       22.73      1.47 o 
   5   5   3      587.79      582.63     18.87 o 
   6   5   3      314.51      331.20      4.88 o 
   7   5   3        8.26        7.26      0.66 o 
   8   5   3        0.65        1.69      1.65 o 
   9   5   3        2.49        2.76      0.49 o 
 -11   6   3        0.16        0.28      0.27 o 
 -10   6   3        1.04        1.03      0.31 o 
  -9   6   3        1.32        1.98      0.73 o 
  -8   6   3       21.00       21.17      3.70 o 
  -7   6   3      163.09      159.98      6.12 o 
  -6   6   3      102.37      134.30     17.84 o 
  -5   6   3        0.04        0.07      0.47 o 
  -4   6   3      207.94      194.80      3.61 o 
  -3   6   3       75.52       85.55      1.74 o 
  -2   6   3      106.84      103.92      1.60 o 
  -1   6   3       20.85       20.35      0.65 o 
   0   6   3        0.02        0.52      0.75 o 
   1   6   3      805.37      883.61     12.12 o 
   2   6   3       10.45        7.32      0.87 o 
   3   6   3        7.75        9.67      0.81 o 
   4   6   3      106.46      117.84      7.65 o 
   5   6   3      217.24      213.94      2.96 o 
   6   6   3      100.00       92.36      6.56 o 
   7   6   3        0.39       -0.02      1.16 o 
   8   6   3        0.84        0.97      0.42 o 
   9   6   3        1.38        1.28      0.45 o 
 -11   7   3        6.21        5.14      0.39 o 
 -10   7   3        0.22        0.70      0.37 o 
  -9   7   3        3.24        2.28      0.60 o 
  -8   7   3        0.89        1.04      0.34 o 
  -7   7   3       14.37       11.96      0.49 o 
  -6   7   3        1.24        1.53      0.24 o 
  -5   7   3        1.06        0.60      0.69 o 
  -4   7   3       36.66       44.99      2.47 o 
  -3   7   3      366.18      347.04      5.94 o 
  -2   7   3      190.10      195.09      3.35 o 
  -1   7   3       27.43       28.80      0.73 o 
   0   7   3      565.20      625.90     10.35 o 
   1   7   3        4.29        5.09      0.36 o 
   2   7   3      238.25      242.62      3.63 o 
   3   7   3        2.03        1.60      0.93 o 
   4   7   3      318.83      347.77      7.23 o 
   5   7   3      116.08      107.44      2.08 o 
   6   7   3       24.69       26.18      0.90 o 
   7   7   3       24.92       26.07      0.97 o 
   8   7   3        3.33        3.09      0.48 o 
   9   7   3        3.60        4.54      0.53 o 
 -11   8   3        7.03        8.23      3.47 o 
 -10   8   3        3.66        2.00      0.34 o 
  -9   8   3        1.97        1.22      0.27 o 
  -8   8   3        4.78        4.15      0.92 o 
  -7   8   3        5.97        3.74      0.84 o 
  -6   8   3        0.14        0.45      1.16 o 
  -5   8   3       42.07       41.97      1.99 o 
  -4   8   3       43.36       52.32      1.50 o 
  -3   8   3      111.58      124.14      6.62 o 
  -2   8   3       79.72       82.90      3.51 o 
  -1   8   3        6.75        7.50      0.47 o 
   0   8   3       58.20       63.67      1.57 o 
   1   8   3        0.02        0.93      0.35 o 
   2   8   3        2.56        3.03      0.99 o 
   3   8   3       24.74       26.34      1.19 o 
   4   8   3       69.73       75.65      1.39 o 
   5   8   3      261.80      286.43      3.80 o 
   6   8   3       15.81       17.45      1.19 o 
   7   8   3        4.61        5.10      1.42 o 
   8   8   3        0.66        1.04      0.43 o 
 -10   9   3        0.49       -0.05      0.27 o 
  -9   9   3        1.38        1.24      0.29 o 
  -8   9   3        0.09        0.44      0.53 o 
  -7   9   3        4.88        4.47      0.98 o 
  -6   9   3        9.88       10.04      4.61 o 
  -5   9   3        0.24        0.94      0.76 o 
  -4   9   3        8.78       10.70      1.11 o 
  -3   9   3        3.33        4.83      0.80 o 
  -2   9   3       22.95       20.94      0.55 o 
  -1   9   3      129.26      120.62      1.90 o 
   0   9   3       14.05       12.23      0.81 o 
   1   9   3        1.77        2.17      0.34 o 
   2   9   3        0.82        0.16      0.40 o 
   3   9   3      352.11      392.64     33.46 o 
   4   9   3       19.48       15.33      1.86 o 
   5   9   3        2.79        4.65      0.59 o 
   6   9   3       23.85       26.04      1.18 o 
   7   9   3        0.30        0.63      0.40 o 
   8   9   3       16.73       18.90      1.38 o 
 -10  10   3        1.09        3.07      0.71 o 
  -9  10   3        1.49        2.32      0.65 o 
  -8  10   3        0.70        0.61      1.18 o 
  -7  10   3        2.61        0.95      0.84 o 
  -6  10   3        3.35        6.13      0.82 o 
  -4  10   3        2.36        2.60      0.80 o 
  -3  10   3        5.07        5.33      0.89 o 
  -2  10   3        0.27       -0.41      0.44 o 
  -1  10   3       63.63       65.91      6.40 o 
   0  10   3      131.68      126.39      4.17 o 
   1  10   3      191.04      196.27      5.49 o 
   2  10   3       39.13       43.49      1.09 o 
   3  10   3       36.87       45.53      1.23 o 
   4  10   3        5.80        4.93      0.40 o 
   5  10   3       15.47       15.04      2.96 o 
   6  10   3       30.81       33.14      1.39 o 
   7  10   3        4.64        4.91      0.97 o 
   8  10   3        0.77        1.51      0.44 o 
  -9  11   3        1.04        2.87      0.73 o 
  -8  11   3        0.91        1.97      0.91 o 
  -7  11   3        0.57        1.02      0.81 o 
  -6  11   3        6.58        6.69      1.07 o 
  -5  11   3       29.73       31.88      1.74 o 
  -4  11   3        7.67        8.15      1.41 o 
  -3  11   3        1.71        0.76      0.51 o 
  -2  11   3        0.49        0.51      0.47 o 
  -1  11   3        4.77        5.37      0.67 o 
   0  11   3      149.78      160.67     18.41 o 
   1  11   3       17.66       16.17      0.85 o 
   2  11   3       27.13       22.78      0.92 o 
   3  11   3       14.80       16.47      1.08 o 
   4  11   3       63.05       59.89      2.40 o 
   5  11   3        4.31        4.82      0.47 o 
   6  11   3        0.32        0.51      0.46 o 
   7  11   3        0.61        0.15      0.24 o 
  -9  12   3        0.01        0.41      0.63 o 
  -8  12   3        0.25        1.01      0.66 o 
  -7  12   3        7.68        9.95      1.27 o 
  -6  12   3       28.60       29.82      1.42 o 
  -5  12   3       19.01       23.10      3.26 o 
  -4  12   3        0.81        1.20      0.83 o 
  -3  12   3       88.94       98.53      3.34 o 
  -2  12   3        8.84       10.79      1.65 o 
  -1  12   3        3.76        4.14      0.78 o 
   0  12   3        1.53        2.29      0.42 o 
   1  12   3        0.85        0.44      0.46 o 
   2  12   3        0.04        0.55      0.41 o 
   3  12   3       13.82       14.15      2.11 o 
   4  12   3       19.71       15.97      0.73 o 
   5  12   3        4.40        4.61      0.84 o 
   6  12   3        1.15        1.01      0.47 o 
   7  12   3        3.06        4.24      1.94 o 
  -8  13   3        2.79        6.40      2.49 o 
  -7  13   3        4.89        9.34      1.77 o 
  -6  13   3       57.98       62.51      2.66 o 
  -5  13   3      115.70      147.81      7.48 o 
  -4  13   3      100.90      122.89      3.95 o 
  -3  13   3       55.05       63.89      1.87 o 
  -2  13   3      161.37      176.46      9.73 o 
  -1  13   3        0.13       -0.67      0.90 o 
   0  13   3        2.28        2.52      0.55 o 
   1  13   3       21.67       17.27      0.64 o 
   2  13   3       45.75       42.15      1.31 o 
   3  13   3       46.74       46.24      1.11 o 
   4  13   3        1.78        1.99      0.37 o 
   5  13   3        0.56        1.06      0.51 o 
   6  13   3        8.91        8.15      0.61 o 
  -7  14   3        0.84        1.72      0.76 o 
  -6  14   3       10.18       11.76      1.72 o 
  -5  14   3       11.52       10.31      1.06 o 
  -4  14   3        3.31        4.00      1.00 o 
  -3  14   3        0.01       -0.16      0.58 o 
  -2  14   3      151.77      158.69      3.46 o 
  -1  14   3       81.81       92.15      2.31 o 
   0  14   3       34.06       18.55      7.22 o 
   1  14   3        1.16        0.90      0.25 o 
   2  14   3       13.94       14.22      0.80 o 
   3  14   3        4.85        4.85      0.51 o 
   4  14   3        0.28        1.16      0.41 o 
   5  14   3        0.02       -0.12      0.35 o 
  -6  15   3        0.93        1.92      0.79 o 
  -5  15   3        4.32        6.09      1.48 o 
  -4  15   3        0.14       -0.28      0.58 o 
  -3  15   3        0.17        1.04      0.77 o 
  -2  15   3       37.12       41.69      1.17 o 
  -1  15   3        1.47        0.72      0.53 o 
   0  15   3        4.42        3.36      0.53 o 
   1  15   3        1.16        0.16      0.20 o 
   2  15   3        0.37        0.42      0.32 o 
   3  15   3        0.31        0.25      0.23 o 
   4  15   3        1.53        1.76      0.51 o 
  -5  16   3        0.29       -0.52      0.56 o 
  -4  16   3        3.47        2.80      1.37 o 
  -3  16   3        1.63        3.37      1.06 o 
  -2  16   3        0.28        1.60      1.02 o 
   0  16   3        1.57        0.58      0.86 o 
   1  16   3        5.07        2.35      0.32 o 
   2  16   3        3.58        3.13      1.17 o 
   3  16   3        0.75        0.35      0.20 o 
  -3  17   3        3.78        4.62      2.93 o 
  -1  17   3        0.16       -0.39      0.39 o 
   0  17   3        0.35        0.42      0.42 o 
   1  17   3       15.86       17.91      0.94 o 
 -11   0   4        6.21       10.14      0.80 o 
 -10   0   4        0.52        1.02      0.53 o 
  -9   0   4        0.57       -0.62      0.62 o 
  -8   0   4        4.53        6.72      0.72 o 
  -7   0   4      151.62      149.93      4.12 o 
  -6   0   4        0.17        1.20      0.64 o 
  -5   0   4     1109.77     1137.55     17.84 o 
  -4   0   4     1729.96     1675.81     26.77 o 
  -3   0   4      255.80      254.33      6.14 o 
  -2   0   4      189.99      195.05      3.49 o 
  -1   0   4       83.30       85.98      1.96 o 
   0   0   4      620.84      620.13     10.30 o 
   1   0   4       59.31       63.12      2.29 o 
   2   0   4       72.26       75.11      2.00 o 
   3   0   4      446.16      501.84      8.40 o 
   4   0   4       77.86       87.32      2.43 o 
   5   0   4        4.53        4.26      0.71 o 
   6   0   4        0.78        2.12      0.81 o 
   7   0   4      266.90      262.36      5.14 o 
   8   0   4       15.61       19.32      1.27 o 
   9   0   4       51.33       47.30      2.05 o 
 -11   1   4        0.22        0.64      0.34 o 
 -10   1   4        0.12        0.26      0.39 o 
  -9   1   4        0.72        0.75      0.76 o 
  -8   1   4       40.03       40.08      3.65 o 
  -7   1   4        0.73        0.92      0.57 o 
  -6   1   4      163.24      179.58      2.41 o 
  -5   1   4      177.09      184.81      4.75 o 
  -4   1   4      196.36      190.12      2.44 o 
  -3   1   4      476.84      460.87      6.01 o 
  -2   1   4       56.45       54.00      1.16 o 
  -1   1   4       12.08       10.70      1.21 o 
   0   1   4      246.11      247.47      6.20 o 
   1   1   4        1.33        1.95      0.38 o 
   2   1   4      244.43      240.78      3.06 o 
   3   1   4        8.19        7.55      0.54 o 
   4   1   4       53.21       54.90      1.21 o 
   5   1   4        0.30        1.09      0.58 o 
   6   1   4        0.04        0.00      1.40 o 
   7   1   4       47.45       44.82      1.74 o 
   8   1   4        0.83        0.16      0.49 o 
   9   1   4        8.45        7.10      3.23 o 
 -11   2   4        0.37        1.04      0.33 o 
 -10   2   4        2.63        3.00      0.41 o 
  -9   2   4        0.22        0.51      0.49 o 
  -8   2   4        2.47        2.64      1.04 o 
  -7   2   4       18.32       16.71      1.38 o 
  -6   2   4        4.14       17.83     12.23 o 
  -5   2   4      123.41      119.70      1.81 o 
  -4   2   4       28.78       35.08      0.93 o 
  -3   2   4       33.90       29.69      1.05 o 
  -2   2   4        2.45        2.64      0.52 o 
  -1   2   4        1.91        1.24      0.36 o 
   0   2   4      244.08      256.68      3.94 o 
   1   2   4      438.56      454.21      6.00 o 
   2   2   4       64.57       62.12      1.44 o 
   3   2   4       11.65       14.64      0.70 o 
   4   2   4       68.99       74.47      1.58 o 
   5   2   4      105.39       88.34      1.63 o 
   6   2   4       36.84       29.39      1.95 o 
   7   2   4        5.31        5.36      0.86 o 
   8   2   4        6.73        6.83      1.01 o 
   9   2   4        4.35        4.39      0.66 o 
 -11   3   4        0.01        0.00      0.22 o 
 -10   3   4        2.77        2.15      0.50 o 
  -9   3   4        0.41        0.61      0.59 o 
  -8   3   4       19.54       18.69      0.65 o 
  -7   3   4       51.64       51.23      2.22 o 
  -6   3   4        0.54       -0.39      0.39 o 
  -5   3   4       19.22       16.13      0.77 o 
  -4   3   4       40.53       42.97      1.95 o 
  -3   3   4       12.89       15.90      0.72 o 
  -2   3   4       34.84       37.02      2.77 o 
  -1   3   4       28.66       32.90      0.78 o 
   0   3   4        7.34        4.46      0.57 o 
   1   3   4       55.27       55.38      1.09 o 
   2   3   4        5.20        4.55      0.49 o 
   3   3   4      158.84      162.99      5.86 o 
   4   3   4       29.65       27.83      4.90 o 
   5   3   4       29.43       22.61      2.10 o 
   6   3   4       41.43       39.39      2.72 o 
   7   3   4        1.11        1.87      0.94 o 
   8   3   4        1.10        2.34      0.51 o 
 -11   4   4        0.08        0.47      0.48 o 
 -10   4   4        0.28       -0.04      0.32 o 
  -9   4   4        0.13        0.35      0.34 o 
  -8   4   4        0.81        0.93      0.34 o 
  -7   4   4       17.62       18.25      0.86 o 
  -6   4   4        1.88        2.18      0.54 o 
  -5   4   4        6.80        6.06      0.62 o 
  -4   4   4        1.37        2.17      0.39 o 
  -3   4   4       52.02       46.15      0.92 o 
  -2   4   4      258.73      243.16      3.48 o 
  -1   4   4       14.88       16.80      1.38 o 
   0   4   4       43.66       42.91      2.23 o 
   1   4   4        0.00       -0.03      0.28 o 
   2   4   4       27.40       30.57      0.95 o 
   3   4   4      124.39      122.73      1.88 o 
   4   4   4       20.95       16.35      2.02 o 
   5   4   4       43.15       47.73      2.46 o 
   6   4   4        0.61        0.11      0.51 o 
   7   4   4        4.85        4.17      1.00 o 
   8   4   4       15.64       15.03      0.80 o 
 -11   5   4        0.00        0.03      0.24 o 
 -10   5   4        4.31        3.65      1.36 o 
  -9   5   4        2.87        1.04      0.29 o 
  -8   5   4        3.58        3.67      0.47 o 
  -7   5   4        6.08        5.07      0.41 o 
  -6   5   4        0.33        0.49      1.18 o 
  -5   5   4        0.60        0.56      0.37 o 
  -4   5   4       18.40       20.41      1.26 o 
  -3   5   4       23.69       21.29      0.61 o 
  -2   5   4      234.24      238.65      3.57 o 
  -1   5   4       86.14      105.94      6.60 o 
   0   5   4       33.45       32.44      1.26 o 
   1   5   4        0.01       -0.07      0.40 o 
   2   5   4       56.52       61.21      1.20 o 
   3   5   4      138.94      147.84      6.54 o 
   4   5   4       80.13       78.88      2.09 o 
   5   5   4       64.43       58.36      2.86 o 
   6   5   4       10.30       12.60      0.72 o 
   7   5   4        1.73        0.37      0.67 o 
   8   5   4        7.29        6.85      1.36 o 
 -11   6   4        0.38        0.40      0.32 o 
 -10   6   4        3.20        1.59      0.30 o 
  -9   6   4        0.90        1.06      0.76 o 
  -8   6   4        0.09        0.56      0.53 o 
  -7   6   4        5.50        6.38      0.43 o 
  -6   6   4        0.08        0.57      1.08 o 
  -5   6   4        1.58        1.82      0.46 o 
  -4   6   4       29.57       30.58      1.49 o 
  -3   6   4       33.13       33.72      1.57 o 
  -2   6   4       19.01       18.34      1.34 o 
  -1   6   4       32.70       30.76      1.60 o 
   0   6   4        3.56        2.52      0.34 o 
   1   6   4       49.79       54.14      1.14 o 
   2   6   4        0.62        0.71      0.42 o 
   3   6   4       47.01       47.75      1.69 o 
   4   6   4       62.24       63.23      2.53 o 
   5   6   4       31.05       28.51      0.96 o 
   6   6   4       18.08       19.44      0.84 o 
   7   6   4        4.57        5.05      1.13 o 
   8   6   4        0.13        0.94      0.47 o 
 -10   7   4        7.88        7.83      0.82 o 
  -9   7   4       10.10        6.90      1.45 o 
  -8   7   4        0.00        0.51      0.84 o 
  -7   7   4        5.40        3.13      0.29 o 
  -6   7   4       16.50       16.16      1.15 o 
  -5   7   4       25.66       28.26      2.98 o 
  -4   7   4        0.94        0.32      0.24 o 
  -3   7   4       33.87       33.18      1.25 o 
  -2   7   4      232.80      252.91      7.50 o 
  -1   7   4      354.95      392.70     16.72 o 
   0   7   4        9.32       10.48      0.62 o 
   1   7   4       59.18       61.78      1.17 o 
   2   7   4       53.72       54.34      1.12 o 
   3   7   4       73.52       72.05      6.70 o 
   4   7   4        1.95        3.95      0.68 o 
   5   7   4      159.82      159.51      4.84 o 
   6   7   4       12.03       12.53      0.86 o 
   7   7   4        0.20        0.45      0.50 o 
   8   7   4        2.72        2.35      0.69 o 
 -10   8   4        0.33       -0.08      0.17 o 
  -9   8   4        0.03       -0.08      0.13 o 
  -8   8   4        2.56        1.48      0.24 o 
  -7   8   4       22.59       31.58      5.04 o 
  -6   8   4       19.05       15.89      0.61 o 
  -5   8   4        2.16        1.13      0.23 o 
  -4   8   4       16.18       17.63      1.11 o 
  -3   8   4       15.40       16.28      0.50 o 
  -2   8   4        0.20        0.75      0.57 o 
  -1   8   4       15.32       13.95      0.74 o 
   0   8   4       37.68       40.22      0.99 o 
   1   8   4        3.23        3.58      0.58 o 
   2   8   4      482.19      531.83     21.61 o 
   3   8   4      155.58      164.76      2.84 o 
   4   8   4        1.95        3.03      0.47 o 
   5   8   4       22.66       20.16      0.98 o 
   6   8   4        6.74        6.22      0.68 o 
   7   8   4        7.41        6.63      0.74 o 
 -10   9   4        0.71       -0.22      0.56 o 
  -9   9   4        0.55        0.34      0.19 o 
  -8   9   4        5.18        6.52      1.07 o 
  -7   9   4        3.50        1.30      1.49 o 
  -6   9   4       26.09       23.78      0.70 o 
  -5   9   4        0.00        0.32      0.79 o 
  -4   9   4       10.74       13.38      1.52 o 
  -3   9   4        0.78        1.27      0.43 o 
  -2   9   4        9.30        9.15      0.57 o 
  -1   9   4      107.17      104.61      3.61 o 
   0   9   4       20.49       18.54      0.64 o 
   1   9   4       37.62       39.30      0.91 o 
   2   9   4      235.69      291.09     34.30 o 
   3   9   4       89.52       91.89      1.88 o 
   4   9   4       34.68       32.76      1.16 o 
   5   9   4       23.87       28.42      2.41 o 
   6   9   4        8.83       12.81      2.31 o 
   7   9   4       12.65       11.85      0.83 o 
  -9  10   4        0.30        0.58      0.61 o 
  -8  10   4        0.83        0.66      0.64 o 
  -7  10   4        1.11        1.30      0.71 o 
  -6  10   4        1.60        1.13      0.81 o 
  -5  10   4        0.20        0.10      0.22 o 
  -4  10   4        0.97        0.67      0.81 o 
  -3  10   4       60.02       50.32      8.23 o 
  -2  10   4       50.30       50.02      7.01 o 
  -1  10   4       55.42       59.09      5.10 o 
   0  10   4        0.19        0.22      0.28 o 
   1  10   4       26.03       26.94      0.92 o 
   2  10   4       81.94       87.14      9.93 o 
   3  10   4        0.67        1.56      0.33 o 
   4  10   4        0.00        0.12      0.74 o 
   5  10   4        0.94        1.08      0.34 o 
   6  10   4        1.63        2.34      0.49 o 
  -9  11   4        0.42        0.33      0.60 o 
  -8  11   4        1.16        2.14      1.32 o 
  -7  11   4        2.65        6.33      2.17 o 
  -5  11   4       35.22       37.42      2.00 o 
  -4  11   4        0.85       -0.35      0.63 o 
  -3  11   4        0.33        1.47      0.97 o 
  -2  11   4       27.48       17.94      6.92 o 
  -1  11   4       10.44        5.46      1.80 o 
   0  11   4       36.67       38.24      5.40 o 
   1  11   4       21.40       18.05      0.62 o 
   2  11   4       13.53       13.09      2.33 o 
   3  11   4        0.09        0.43      0.31 o 
   4  11   4       27.74       26.15      1.06 o 
   5  11   4        0.05        0.03      0.34 o 
   6  11   4        0.01        0.93      0.44 o 
  -8  12   4        5.16        7.01      0.82 o 
  -7  12   4        3.16        3.22      0.93 o 
  -6  12   4        4.61        5.81      1.21 o 
  -5  12   4       54.02       62.97      2.82 o 
  -4  12   4      121.19      139.74      4.21 o 
  -3  12   4       16.36       18.80      1.04 o 
  -2  12   4        4.27        3.43      0.64 o 
  -1  12   4       20.63       21.63      1.16 o 
   0  12   4       20.13       18.39      3.49 o 
   1  12   4       19.89       15.20      0.55 o 
   2  12   4        1.07        0.60      0.29 o 
   3  12   4        0.01        0.08      0.48 o 
   4  12   4        5.64        4.50      0.45 o 
   5  12   4        1.34        1.36      0.44 o 
  -7  13   4        8.59       10.02      1.29 o 
  -6  13   4        0.51        0.74      0.82 o 
  -5  13   4        0.02        2.29      0.99 o 
  -4  13   4       34.01       37.43      1.47 o 
  -3  13   4       35.57       40.65      3.60 o 
  -2  13   4        1.04        0.88      0.78 o 
  -1  13   4        5.91        5.51      0.79 o 
   0  13   4        0.38        0.49      0.36 o 
   2  13   4       10.53        6.15      0.71 o 
   3  13   4       54.20       49.21      5.66 o 
   4  13   4        6.73        6.02      1.25 o 
  -6  14   4        6.29        5.17      1.92 o 
  -5  14   4        6.51        8.11      1.18 o 
  -4  14   4       30.93       28.30      2.80 o 
  -3  14   4        0.51        2.13      0.68 o 
  -2  14   4        1.06        0.77      0.77 o 
  -1  14   4        0.34        0.78      0.53 o 
   0  14   4       21.20       22.85      1.10 o 
   1  14   4       14.00        9.56      0.62 o 
   2  14   4        4.65        2.87      1.26 o 
   3  14   4        0.29        0.55      0.54 o 
   4  14   4       16.89       15.52      4.73 o 
  -5  15   4        1.25        1.43      1.27 o 
  -3  15   4        6.75        9.12      1.45 o 
  -2  15   4        0.92        3.98      1.25 o 
  -1  15   4        6.65        4.73      0.67 o 
   0  15   4        4.27        3.63      0.60 o 
   1  15   4        0.02        0.69      0.49 o 
   2  15   4        0.17       -0.39      0.41 o 
  -3  16   4        0.23        1.09      0.55 o 
  -2  16   4        0.74        0.39      0.55 o 
  -1  16   4        0.86        0.62      0.62 o 
   0  16   4        0.37        0.02      0.37 o 
 -11   1   5        2.51        1.84      0.38 o 
 -10   1   5        0.00        0.32      0.76 o 
  -9   1   5        0.41        0.99      0.37 o 
  -8   1   5       20.77       18.75      0.91 o 
  -7   1   5      305.43      313.34      5.30 o 
  -6   1   5      102.18       99.59      2.02 o 
  -5   1   5        1.80        2.97      0.40 o 
  -4   1   5        1.66        1.97      0.53 o 
  -3   1   5        4.89        2.03      1.25 o 
  -2   1   5      166.02      188.73      6.55 o 
  -1   1   5        0.08       -0.18      0.40 o 
   0   1   5       86.66       94.48      4.58 o 
   1   1   5      167.89      173.37      5.58 o 
   2   1   5       19.04       19.11      0.77 o 
   3   1   5       56.71       61.61      1.36 o 
   4   1   5        0.74        1.06      0.46 o 
   5   1   5       24.08       20.14      0.90 o 
   6   1   5        2.57        4.37      0.64 o 
   7   1   5       11.97       13.56      0.96 o 
 -11   2   5        2.71        2.97      0.39 o 
 -10   2   5        0.60        0.50      0.30 o 
  -9   2   5        3.33        2.02      0.44 o 
  -8   2   5       12.24       11.95      0.85 o 
  -7   2   5        8.66        9.40      0.72 o 
  -6   2   5       10.01       11.28      1.03 o 
  -5   2   5       17.54       18.24      1.10 o 
  -4   2   5       46.66       42.79      1.18 o 
  -3   2   5        1.44        2.33      0.41 o 
  -2   2   5       35.46       39.00      0.96 o 
  -1   2   5        0.31        0.72      0.38 o 
   0   2   5        0.67        0.83      0.39 o 
   1   2   5        0.02        0.59      0.40 o 
   2   2   5        1.00        1.42      0.60 o 
   3   2   5        0.00       -0.21      1.04 o 
   4   2   5       15.76       12.43      0.77 o 
   5   2   5       20.08       18.40      0.85 o 
   6   2   5       33.25       25.60      1.41 o 
   7   2   5        0.90        1.24      0.66 o 
 -11   3   5        0.49       -0.23      0.48 o 
 -10   3   5        0.45        0.37      0.30 o 
  -9   3   5        0.13       -0.09      0.55 o 
  -8   3   5        0.11        0.32      0.74 o 
  -7   3   5        2.01        1.34      0.65 o 
  -6   3   5        0.06        0.11      0.21 o 
  -5   3   5        2.50        2.97      0.84 o 
  -4   3   5        1.96        3.64      0.41 o 
  -3   3   5        2.01        0.86      0.39 o 
  -2   3   5        0.90        1.42      0.37 o 
  -1   3   5        0.21        0.35      0.33 o 
   0   3   5       44.76       47.63      1.33 o 
   1   3   5        3.36        4.19      0.56 o 
   2   3   5       27.75       28.32      1.20 o 
   3   3   5        8.66        8.62      0.77 o 
   4   3   5        3.08        1.97      0.72 o 
   5   3   5       72.71       76.45      5.35 o 
   6   3   5        2.98        3.87      0.56 o 
   7   3   5        3.11        6.25      0.65 o 
 -10   4   5        1.67        0.44      0.44 o 
  -9   4   5        5.10        5.31      1.25 o 
  -8   4   5        0.14        0.25      0.32 o 
  -7   4   5        1.30        1.10      0.59 o 
  -6   4   5        1.42        0.68      0.39 o 
  -5   4   5        8.06        7.06      0.94 o 
  -4   4   5        5.51        3.87      1.15 o 
  -3   4   5        2.31        2.03      1.16 o 
  -2   4   5        0.67        0.65      0.32 o 
  -1   4   5       54.74       56.54      1.55 o 
   0   4   5      117.80      137.18      7.17 o 
   1   4   5        1.92        1.32      0.63 o 
   2   4   5       28.16       27.45      0.93 o 
   3   4   5       70.99       78.44      5.30 o 
   4   4   5        2.80        3.68      1.43 o 
   5   4   5        0.55       -0.53      0.99 o 
   6   4   5       15.54       16.59      1.17 o 
   7   4   5        6.76        5.89      2.21 o 
 -10   5   5        3.13        3.89      0.69 o 
  -9   5   5        2.87        3.53      0.50 o 
  -8   5   5        3.48        2.10      0.58 o 
  -7   5   5        2.22        2.04      0.39 o 
  -6   5   5        7.64        7.71      0.61 o 
  -5   5   5        2.56        2.29      0.37 o 
  -4   5   5       52.84       55.04      1.31 o 
  -3   5   5       66.79       72.13      4.11 o 
  -2   5   5        9.38        9.00      0.57 o 
  -1   5   5       41.04       40.87      1.64 o 
   0   5   5        3.25        4.22      0.52 o 
   1   5   5        1.88        2.67      0.48 o 
   2   5   5       60.96       66.33      2.20 o 
   3   5   5      148.09      167.99      3.62 o 
   4   5   5      200.90      211.87      6.59 o 
   5   5   5        1.61        1.22      0.87 o 
   6   5   5        6.14        7.45      0.72 o 
   7   5   5        5.47        7.17      0.77 o 
 -10   6   5        2.60        1.02      1.22 o 
  -9   6   5       12.64       10.90      1.19 o 
  -8   6   5        8.95       11.66      1.25 o 
  -7   6   5        0.36       -0.17      0.60 o 
  -6   6   5        0.02        0.68      0.63 o 
  -5   6   5       26.61       24.04      1.75 o 
  -4   6   5       63.89       66.84      1.42 o 
  -3   6   5        7.56        9.38      0.68 o 
  -2   6   5       47.53       51.75      1.17 o 
  -1   6   5        0.67        1.56      0.50 o 
   0   6   5        3.32        2.95      0.43 o 
   1   6   5        3.04        2.35      0.44 o 
   2   6   5      137.85      135.92      3.88 o 
   3   6   5      320.25      320.38      6.63 o 
   4   6   5       49.26       47.60      1.40 o 
   5   6   5        8.52        6.61      0.62 o 
   6   6   5        0.75        0.91      0.59 o 
   7   6   5        8.85        9.44      0.69 o 
 -10   7   5        0.15        0.17      0.23 o 
  -9   7   5        3.63        2.06      0.21 o 
  -8   7   5        0.18       -0.76      0.76 o 
  -7   7   5        3.11        1.77      0.35 o 
  -6   7   5        0.02        0.14      0.36 o 
  -5   7   5       52.52       53.23      1.12 o 
  -4   7   5        9.85       11.49      1.81 o 
  -3   7   5        2.57        3.77      0.49 o 
  -2   7   5      106.43      113.23      6.88 o 
  -1   7   5        2.47        2.18      0.45 o 
   0   7   5      173.82      194.62      4.30 o 
   1   7   5       36.13       37.23      1.26 o 
   2   7   5       77.94       86.72      1.62 o 
   3   7   5        6.49        7.40      1.33 o 
   4   7   5       31.54       31.23      1.04 o 
   5   7   5        0.54        0.99      0.46 o 
   6   7   5        4.93        4.27      1.16 o 
  -9   8   5        2.62        0.90      0.97 o 
  -8   8   5        1.64        0.59      0.99 o 
  -7   8   5        1.68        2.15      0.46 o 
  -6   8   5        6.27        6.43      0.83 o 
  -5   8   5       14.79       14.51      0.51 o 
  -4   8   5       18.90       15.23      0.61 o 
  -3   8   5        1.05        0.26      0.29 o 
  -2   8   5       33.65       36.68      5.15 o 
  -1   8   5       23.96       27.59      1.47 o 
   0   8   5        4.69        7.18      0.85 o 
   1   8   5       24.26       22.62      0.80 o 
   2   8   5       24.28       26.93      0.88 o 
   3   8   5       70.84       68.83      2.61 o 
   4   8   5        1.99        3.51      0.89 o 
   5   8   5        0.00        0.17      0.36 o 
   6   8   5        2.05        3.11      1.26 o 
  -9   9   5        1.38        2.36      0.67 o 
  -8   9   5        0.53        0.85      2.20 o 
  -7   9   5        1.00        0.53      0.95 o 
  -6   9   5        0.24        1.13      0.71 o 
  -5   9   5        3.77        5.62      1.28 o 
  -4   9   5        3.08        2.51      0.29 o 
  -3   9   5        1.74        2.21      0.49 o 
  -2   9   5        1.60        3.32      0.75 o 
  -1   9   5        2.07        1.64      0.71 o 
   0   9   5       93.27      106.74      4.68 o 
   1   9   5       14.96       14.22      0.64 o 
   2   9   5        0.20        0.15      0.29 o 
   3   9   5        5.29        6.50      0.78 o 
   4   9   5        1.00        0.83      0.75 o 
   5   9   5       18.81       22.64      1.67 o 
  -8  10   5        0.53        1.45      1.21 o 
  -7  10   5        1.39        0.77      0.90 o 
  -6  10   5        2.90        0.83      0.41 o 
  -5  10   5        0.18        0.00      0.12 o 
  -4  10   5        0.03        0.25      0.18 o 
  -3  10   5        0.02        0.78      0.21 o 
  -2  10   5        5.01        3.32      0.86 o 
  -1  10   5        0.23        0.20      0.22 o 
   0  10   5       18.21       18.01      1.70 o 
   1  10   5        0.41        0.94      0.33 o 
   2  10   5        0.36        0.23      0.36 o 
   3  10   5        0.02        1.38      0.43 o 
   4  10   5        0.59        0.73      0.35 o 
   5  10   5        0.09        0.16      0.36 o 
  -8  11   5        7.58        8.54      3.11 o 
  -6  11   5       11.57       12.03      1.76 o 
  -5  11   5        1.54        1.72      0.70 o 
  -4  11   5        1.41        1.11      0.60 o 
  -3  11   5        7.68        5.03      0.94 o 
  -2  11   5        3.96        3.89      1.16 o 
  -1  11   5        9.91        7.30      2.01 o 
   0  11   5        3.35        1.89      0.77 o 
   1  11   5        0.27        0.90      0.44 o 
   2  11   5       13.84       11.82      0.56 o 
   3  11   5        2.04        1.72      0.64 o 
   4  11   5        0.40        0.88      0.60 o 
  -7  12   5        2.86        4.79      1.16 o 
  -6  12   5        1.58        2.01      1.04 o 
  -5  12   5        3.00        4.73      1.17 o 
  -4  12   5        2.58        4.12      1.03 o 
  -3  12   5        0.22        2.01      0.64 o 
  -2  12   5        0.86        0.34      0.34 o 
  -1  12   5        1.85        1.12      0.44 o 
   0  12   5        2.80        1.86      0.33 o 
   1  12   5       34.59       29.85      1.10 o 
   2  12   5        3.69        3.08      0.45 o 
   3  12   5        5.94        4.39      0.50 o 
  -6  13   5       30.11       41.59      2.79 o 
  -5  13   5        1.24        2.28      0.72 o 
  -4  13   5        1.11        3.32      0.75 o 
  -3  13   5        0.29       -0.32      0.83 o 
  -2  13   5        4.14        5.94      0.82 o 
  -1  13   5        4.80        3.65      0.88 o 
   0  13   5       33.58       25.26      9.41 o 
   1  13   5        2.70        1.76      0.43 o 
   2  13   5       16.56       13.58      1.83 o 
  -4  14   5       33.60       37.54      1.77 o 
  -3  14   5       16.87       17.23      1.44 o 
  -2  14   5       11.70       10.17      0.89 o 
  -1  14   5        0.02        0.37      1.06 o 
   0  14   5        0.00        0.30      0.65 o 
   1  14   5        5.27        0.93      0.37 o 
 -10   0   6       10.77       10.11      0.86 o 
  -9   0   6       33.36       36.02      1.67 o 
  -8   0   6        1.26        5.76      1.34 o 
  -7   0   6       32.46       21.72      1.61 o 
  -6   0   6      102.25      100.74      2.41 o 
  -5   0   6        6.17        5.64      0.75 o 
  -4   0   6        2.00        1.20      0.58 o 
  -3   0   6       80.48       89.76      3.10 o 
  -2   0   6      151.72      158.65      3.39 o 
  -1   0   6       16.85       19.07      1.13 o 
   0   0   6        2.49        4.24      0.71 o 
   1   0   6       29.14       26.83      2.04 o 
   2   0   6       19.49       21.49      1.29 o 
   3   0   6        0.46       -0.60      0.60 o 
   4   0   6       16.40       15.18      1.20 o 
   5   0   6       35.36       30.64      1.86 o 
   6   0   6        3.86        3.96      0.92 o 
 -10   1   6        0.51        1.67      0.71 o 
  -9   1   6        1.49        1.50      0.53 o 
  -8   1   6        3.98        3.99      0.71 o 
  -7   1   6       26.10       27.00      0.88 o 
  -6   1   6       21.79       19.69      0.87 o 
  -5   1   6       18.21       20.73      0.85 o 
  -4   1   6        3.59        1.79      0.47 o 
  -3   1   6        1.23        0.58      0.63 o 
  -2   1   6        1.95        3.48      0.49 o 
  -1   1   6       19.50       19.45      0.88 o 
   0   1   6        6.75        7.39      1.16 o 
   1   1   6        9.49       12.34      1.26 o 
   2   1   6        0.09        0.03      0.60 o 
   3   1   6        1.86        3.08      0.99 o 
   4   1   6        0.05        0.21      1.18 o 
   5   1   6        0.44        0.52      0.62 o 
   6   1   6        2.32        2.49      0.79 o 
 -10   2   6        0.78        0.95      0.35 o 
  -9   2   6        4.96        2.91      1.00 o 
  -8   2   6        1.76        1.29      0.57 o 
  -7   2   6       10.58       11.89      0.96 o 
  -6   2   6       19.23       18.50      0.75 o 
  -5   2   6        0.60        1.80      0.48 o 
  -4   2   6        1.04        0.95      0.44 o 
  -3   2   6        3.94        3.80      0.46 o 
  -2   2   6       17.03       18.34      0.76 o 
  -1   2   6       37.21       35.87      1.33 o 
   0   2   6        0.29       -0.37      0.45 o 
   1   2   6       10.48       10.98      0.80 o 
   2   2   6        0.68        2.14      0.67 o 
   3   2   6       41.09       37.13      1.20 o 
   4   2   6        6.69        7.62      0.98 o 
   5   2   6        0.00        1.15      0.58 o 
   6   2   6        2.56        4.31      0.63 o 
 -10   3   6        0.10        0.33      0.31 o 
  -9   3   6        0.79        0.91      0.42 o 
  -8   3   6        0.07        0.55      0.84 o 
  -7   3   6        0.11        1.12      0.51 o 
  -6   3   6        2.32        2.51      0.45 o 
  -5   3   6        0.88        0.85      0.83 o 
  -4   3   6        0.55        1.28      0.52 o 
  -3   3   6        3.24        3.40      0.46 o 
  -2   3   6        4.83        5.63      0.50 o 
  -1   3   6       55.11       64.42      3.36 o 
   0   3   6        0.50        0.94      0.49 o 
   1   3   6      110.53      107.93      3.96 o 
   2   3   6        3.37        4.42      0.70 o 
   3   3   6       35.84       36.41      1.95 o 
   4   3   6        8.48        7.71      0.68 o 
   5   3   6        0.02        0.24      0.69 o 
  -9   4   6        0.77        0.84      0.44 o 
  -8   4   6        0.04        0.66      0.43 o 
  -7   4   6        1.36        1.98      0.64 o 
  -6   4   6        1.75        3.01      0.65 o 
  -5   4   6        1.74        2.78      0.55 o 
  -4   4   6       11.14       11.70      0.64 o 
  -3   4   6        0.02        0.77      0.40 o 
  -2   4   6        0.30        1.27      0.51 o 
  -1   4   6       10.09       10.56      0.59 o 
   0   4   6        0.07        0.18      0.49 o 
   1   4   6       86.00       95.31      2.25 o 
   2   4   6        4.75        3.15      0.77 o 
   3   4   6       28.66       28.14      1.99 o 
   4   4   6       12.41       13.27      1.24 o 
   5   4   6        1.30        1.33      0.56 o 
  -9   5   6        1.45        1.43      0.84 o 
  -8   5   6        0.01       -0.39      0.83 o 
  -7   5   6        4.26        5.35      0.69 o 
  -6   5   6        6.33        6.68      0.66 o 
  -5   5   6        5.98        3.63      0.52 o 
  -4   5   6       48.02       50.11      1.14 o 
  -3   5   6       14.85       13.80      2.34 o 
  -2   5   6       13.74       13.51      1.04 o 
  -1   5   6       26.40       30.00      1.09 o 
   0   5   6        5.46        8.17      0.70 o 
   1   5   6      152.06      160.27      2.87 o 
   2   5   6        0.02       -0.12      0.51 o 
   3   5   6        1.86        1.52      0.60 o 
   4   5   6        0.14       -0.26      0.77 o 
   5   5   6        0.57       -0.23      2.32 o 
  -9   6   6        0.68        0.08      0.32 o 
  -8   6   6        0.36        0.16      0.28 o 
  -7   6   6        3.01        3.72      0.74 o 
  -6   6   6        8.55        7.39      0.88 o 
  -5   6   6        0.02       -0.01      0.43 o 
  -4   6   6        0.10        0.26      0.71 o 
  -3   6   6        0.17       -0.09      0.33 o 
  -2   6   6        4.34        3.86      0.54 o 
  -1   6   6        2.77        2.67      0.56 o 
   0   6   6        3.31        4.52      0.87 o 
   1   6   6       25.54       27.46      1.04 o 
   2   6   6       11.94       11.70      1.51 o 
   3   6   6        6.58        6.75      0.66 o 
   4   6   6        2.40        2.67      1.57 o 
   5   6   6        2.06        3.23      0.71 o 
  -9   7   6        0.54        0.20      0.40 o 
  -8   7   6        3.78        1.41      0.41 o 
  -7   7   6        2.16        2.18      0.51 o 
  -6   7   6        3.13        1.83      0.53 o 
  -5   7   6       18.25       15.96      0.61 o 
  -4   7   6       33.19       32.35      1.13 o 
  -3   7   6        7.22        6.55      0.54 o 
  -2   7   6       16.82       16.12      1.21 o 
  -1   7   6        0.47        1.36      0.79 o 
   0   7   6      179.26      192.83      3.30 o 
   1   7   6       30.52       26.95      1.35 o 
   2   7   6        1.58        1.24      0.64 o 
   3   7   6       34.40       38.85      2.34 o 
   4   7   6        0.53        0.29      0.48 o 
  -8   8   6        0.43        0.49      0.23 o 
  -7   8   6        1.08        0.83      0.93 o 
  -6   8   6        0.10       -0.04      0.59 o 
  -5   8   6        0.41       -0.04      0.34 o 
  -4   8   6        0.79        0.62      0.45 o 
  -3   8   6        4.49        3.92      0.64 o 
  -2   8   6        2.09        3.18      0.81 o 
  -1   8   6       24.76       28.13      1.45 o 
   0   8   6       70.95       77.41      2.11 o 
   1   8   6       28.27       15.40      1.66 o 
   2   8   6       19.49       20.83      1.32 o 
   3   8   6        0.24        0.85      0.48 o 
   4   8   6       14.51       14.01      0.75 o 
  -8   9   6        2.18        1.58      1.01 o 
  -7   9   6        0.25        0.81      0.71 o 
  -6   9   6        2.66        1.85      0.42 o 
  -5   9   6        1.14        0.35      0.74 o 
  -4   9   6        0.04        0.53      0.60 o 
  -3   9   6        3.34        1.65      0.29 o 
  -2   9   6        0.20        0.43      0.59 o 
  -1   9   6        0.38        0.22      0.79 o 
   0   9   6       36.42       38.25      2.70 o 
   1   9   6       23.15       17.86      2.66 o 
   2   9   6        6.68        7.65      0.55 o 
   3   9   6        6.01        6.05      1.12 o 
  -7  10   6        2.02        3.67      0.85 o 
  -6  10   6        0.00       -0.72      0.88 o 
  -5  10   6        1.16        2.76      1.35 o 
  -4  10   6        0.78        0.09      0.64 o 
  -3  10   6        0.29        0.73      0.99 o 
  -2  10   6        0.00        1.13      0.71 o 
  -1  10   6        0.13        0.20      0.51 o 
   0  10   6        4.80        4.64      0.66 o 
   1  10   6        0.40        1.38      0.72 o 
   2  10   6        1.93        3.05      0.94 o 
   3  10   6        2.64        2.22      0.42 o 
  -5  11   6        0.09        0.58      0.85 o 
  -4  11   6        0.61       -1.27      1.27 o 
  -3  11   6        0.01        0.23      0.86 o 
  -2  11   6        0.00        0.03      0.55 o 
  -1  11   6        3.78        3.32      2.47 o 
   0  11   6        0.05        0.21      0.34 o 
   1  11   6        3.34        4.06      0.52 o 
   2  11   6        0.02        0.04      0.37 o 
  -5  12   6        2.87        2.40      0.89 o 
  -4  12   6        0.59        1.89      0.90 o 
  -3  12   6       11.33       14.54      1.10 o 
  -2  12   6        5.78        6.80      0.88 o 
  -1  12   6        6.74        3.53      1.80 o 
   0  12   6        0.95        1.33      0.64 o 
  -8   1   7       13.24       11.42      0.82 o 
  -7   1   7        0.65        1.91      0.58 o 
  -6   1   7        0.02       -0.33      0.42 o 
  -5   1   7       14.98       15.42      1.25 o 
  -4   1   7       11.79       11.01      2.01 o 
  -3   1   7        0.32        1.26      0.86 o 
  -2   1   7        3.62        3.91      0.52 o 
  -1   1   7       30.25       28.28      1.95 o 
   0   1   7       11.31       11.18      1.87 o 
   1   1   7       29.13       27.79      1.13 o 
   2   1   7       18.81       17.43      1.33 o 
   3   1   7        3.22        2.68      1.08 o 
  -8   2   7        0.85        1.04      0.41 o 
  -7   2   7        1.13        0.90      0.65 o 
  -6   2   7        0.82        1.53      0.53 o 
  -5   2   7        2.76        2.16      0.51 o 
  -4   2   7        1.72        1.28      0.72 o 
  -3   2   7        0.38       -0.14      0.44 o 
  -2   2   7        0.13        0.77      0.62 o 
  -1   2   7        0.55        1.77      1.22 o 
   0   2   7        3.02        4.92      0.73 o 
   1   2   7        4.27        3.62      0.79 o 
   2   2   7        0.65        1.54      0.52 o 
   3   2   7       10.64        6.90      0.88 o 
  -8   3   7        0.05        0.61      0.51 o 
  -7   3   7        0.12        0.16      0.47 o 
  -6   3   7        0.03        0.22      1.13 o 
  -5   3   7        0.03        0.21      0.59 o 
  -4   3   7        1.76        2.67      0.89 o 
  -3   3   7        1.99        1.45      0.43 o 
  -2   3   7        1.06        2.29      0.50 o 
  -1   3   7       11.04       11.31      0.72 o 
   0   3   7        6.25        7.06      0.75 o 
   1   3   7        0.40       -0.28      0.67 o 
   2   3   7        0.41        0.71      0.49 o 
   3   3   7       11.43       10.58      0.97 o 
  -8   4   7        2.35        3.98      0.81 o 
  -7   4   7        0.08        0.91      0.38 o 
  -6   4   7        5.92        4.85      1.50 o 
  -5   4   7        3.06        3.18      0.63 o 
  -4   4   7        0.03        1.76      0.60 o 
  -3   4   7        2.42        2.58      0.57 o 
  -2   4   7        2.03        2.17      0.44 o 
  -1   4   7       33.14       36.48      1.06 o 
   0   4   7        4.45        4.48      0.58 o 
   1   4   7        0.00        1.00      0.56 o 
   2   4   7        1.47        2.01      0.62 o 
   3   4   7        0.64        0.99      0.91 o 
  -7   5   7        0.88        1.17      0.66 o 
  -6   5   7        2.74        2.13      0.73 o 
  -5   5   7        1.36        1.88      0.49 o 
  -4   5   7        1.35        0.56      0.42 o 
  -3   5   7        0.73        0.28      0.44 o 
  -2   5   7        1.48        3.81      0.99 o 
  -1   5   7        9.25        9.46      0.70 o 
   0   5   7       14.36       16.55      1.45 o 
   1   5   7       21.02       17.47      1.05 o 
   2   5   7       12.74       12.90      0.86 o 
   3   5   7        1.28        1.23      1.07 o 
  -7   6   7        8.26        5.08      0.95 o 
  -6   6   7        9.51        7.11      0.70 o 
  -5   6   7        0.49        1.32      1.00 o 
  -4   6   7        1.10        0.92      0.37 o 
  -3   6   7        0.23       -0.05      0.38 o 
  -2   6   7        5.87        4.45      0.89 o 
  -1   6   7        0.69        0.77      0.42 o 
   0   6   7       52.42       49.20      2.28 o 
   1   6   7       92.01       79.65     11.92 o 
   2   6   7       14.91       14.92      1.23 o 
  -7   7   7        2.04        2.36      0.61 o 
  -6   7   7        0.15        0.20      1.27 o 
  -5   7   7        0.97       -0.03      0.30 o 
  -4   7   7        5.64        3.98      0.96 o 
  -3   7   7        7.84        7.89      0.68 o 
  -2   7   7       13.29       12.75      2.29 o 
  -1   7   7        2.48        2.65      0.45 o 
   0   7   7        0.79        1.27      0.46 o 
   1   7   7        1.61        1.49      0.49 o 
   2   7   7        0.77       -0.46      0.81 o 
  -6   8   7        0.21        0.72      0.77 o 
  -5   8   7        1.90        1.12      0.48 o 
  -4   8   7        1.62        1.58      0.37 o 
  -3   8   7        5.55        7.87      0.87 o 
  -2   8   7       19.40       18.01      1.64 o 
  -1   8   7        1.27        1.28      1.05 o 
   0   8   7        1.56        1.43      0.46 o 
   1   8   7       11.24        5.79      0.91 o 
  -5   9   7        0.42        0.62      0.23 o 
  -4   9   7        1.00        0.78      2.31 o 
  -3   9   7        5.27        3.79      1.29 o 
  -2   9   7       20.06       19.59      2.54 o 
  -1   9   7        1.42        1.25      0.43 o 
   0   9   7        2.13        2.33      1.06 o 
  -5   0   8        4.29        3.61      0.75 o 
  -4   0   8       26.43       25.16      1.35 o 
  -3   0   8        7.29        8.30      1.44 o 
  -2   0   8        0.07        1.02      0.79 o 
  -1   0   8        4.38        2.57      0.82 o 
   0   0   8        8.58        6.09      1.21 o 
  -5   1   8        0.00       -0.07      0.41 o 
  -4   1   8        0.06        0.46      0.50 o 
  -3   1   8        0.43        0.70      0.52 o 
  -2   1   8        1.44        1.13      0.63 o 
  -1   1   8        1.73        1.87      0.93 o 
   0   1   8        1.03        0.38      0.51 o 
  -5   2   8        0.28        0.45      0.45 o 
  -4   2   8        2.92        3.01      0.67 o 
  -3   2   8        1.38        2.37      0.63 o 
  -2   2   8        0.30        0.30      0.51 o 
  -1   2   8        0.14       -0.06      0.52 o 
   0   2   8        2.01        1.97      0.80 o 
  -5   3   8        0.01       -0.04      0.38 o 
  -4   3   8        0.00        0.35      0.55 o 
  -3   3   8        0.34        0.25      0.96 o 
  -2   3   8        2.08        2.53      0.49 o 
  -1   3   8       13.03       11.53      0.74 o 
  -4   4   8        0.24        0.89      0.47 o 
  -3   4   8        1.66        2.61      0.69 o 
  -2   4   8        6.49        7.29      0.63 o 
                                                 
